# Supplementary material for: Apaf-1 is an evolutionarily conserved DNA sensor that switches the cell fate between apoptosis and inflammation
Source: Cell Discov. 2025 Jan 21;11:4. doi: 10.1038/s41421-024-00750-4 (PMC11747288; doi:10.1038/s41421-024-00750-4)
Supplement: Supplementary file 2 — Supplementary Table S1 [file 41421_2024_750_MOESM2_ESM.xlsx]

## Sheet: Sheet1
Supplementary Table S1 The list of identified proteins from LC-MS/MS screens identifying putative DNA-binding proteins.
Gene ID*	Description	ΣCoverage	Σ# Proteins	Σ# Unique Peptides	Σ# Peptides	Σ# PSMs	Score A(3,8,10)	Coverage A(3,8,10)	# Peptides A(3,8,10)	# PSM A(3,8,10)	# AAs	MW [kDa]	calc. pI
Bb_275600F	GO:0003824:Molecular Function:catalytic activity;GO:0008152:Biological Process:metabolic process;GO:0016874:Molecular Function:ligase activity;GO:0006094:Biological Process:gluconeogenesis;GO:0004075:Molecular Function:biotin carboxylase activity;GO:0005524:Molecular Function:ATP binding;GO:0046872:Molecular Function:metal ion binding; IPR000089:Biotin/lipoyl attachment;IPR000891:Pyruvate carboxy…	48.69	1	36	36	84	339.421	48.69	58	84	1144	125.604	6.46826
	Sequence	# PSMs	# Proteins	# Protein Groups	Protein Group Accessions	Modifications	MH+ [Da]	A3	XCorr A3	Probability A3	A8	XCorr A8	Probability A8	A10	XCorr A10	Probability A10	# Missed Cleavages
	NEEFLSGAISTHFIDQNPGLFNFIPSR	10	1	1	275600F_078830_eq		3050.49	High	5.77627	0				High	4.07474	0	0
		Accession	Description	ΣCoverage	Σ# Proteins	Σ# Unique Peptides	Σ# Peptides	Σ# PSMs	Score A(3,8,10)	Coverage A(3,8,10)	# Peptides A(3,8,10)	# PSM A(3,8,10)	# AAs	MW [kDa]	calc. pI
		275600F_078830_eq	GO:0003824:Molecular Function:catalytic activity;GO:0008152:Biological Process:metabolic process;GO:0016874:Molecular Function:ligase activity;GO:0006094:Biological Process:gluconeogenesis;GO:0004075:Molecular Function:biotin carboxylase activity;GO:0005524:Molecular Function:ATP binding;GO:0046872:Molecular Function:metal ion binding; IPR000089:Biotin/lipoyl attachment;IPR000891:Pyruvate carboxy…	48.69	1	36	36	84	339.421	48.69	58	84	1144	125.604	6.46826
	IAIQDWDVLSAALYPTVLDEYLEFR	2	1	1	275600F_078830_eq		2940.5	High	5.32648	0				High	5.17331	0	0
		Accession	Description	ΣCoverage	Σ# Proteins	Σ# Unique Peptides	Σ# Peptides	Σ# PSMs	Score A(3,8,10)	Coverage A(3,8,10)	# Peptides A(3,8,10)	# PSM A(3,8,10)	# AAs	MW [kDa]	calc. pI
		275600F_078830_eq	GO:0003824:Molecular Function:catalytic activity;GO:0008152:Biological Process:metabolic process;GO:0016874:Molecular Function:ligase activity;GO:0006094:Biological Process:gluconeogenesis;GO:0004075:Molecular Function:biotin carboxylase activity;GO:0005524:Molecular Function:ATP binding;GO:0046872:Molecular Function:metal ion binding; IPR000089:Biotin/lipoyl attachment;IPR000891:Pyruvate carboxy…	48.69	1	36	36	84	339.421	48.69	58	84	1144	125.604	6.46826
	FVGYENAGTVEFLLDQEQGK	2	1	1	275600F_078830_eq		2244.08	High	4.94108	0				High	5.99683	0	0
		Accession	Description	ΣCoverage	Σ# Proteins	Σ# Unique Peptides	Σ# Peptides	Σ# PSMs	Score A(3,8,10)	Coverage A(3,8,10)	# Peptides A(3,8,10)	# PSM A(3,8,10)	# AAs	MW [kDa]	calc. pI
		275600F_078830_eq	GO:0003824:Molecular Function:catalytic activity;GO:0008152:Biological Process:metabolic process;GO:0016874:Molecular Function:ligase activity;GO:0006094:Biological Process:gluconeogenesis;GO:0004075:Molecular Function:biotin carboxylase activity;GO:0005524:Molecular Function:ATP binding;GO:0046872:Molecular Function:metal ion binding; IPR000089:Biotin/lipoyl attachment;IPR000891:Pyruvate carboxy…	48.69	1	36	36	84	339.421	48.69	58	84	1144	125.604	6.46826
	IAPFVSHNFANMYSLENWGGATFDVALR	1	1	1	275600F_078830_eq		3127.51	High	4.93524	0							0
		Accession	Description	ΣCoverage	Σ# Proteins	Σ# Unique Peptides	Σ# Peptides	Σ# PSMs	Score A(3,8,10)	Coverage A(3,8,10)	# Peptides A(3,8,10)	# PSM A(3,8,10)	# AAs	MW [kDa]	calc. pI
		275600F_078830_eq	GO:0003824:Molecular Function:catalytic activity;GO:0008152:Biological Process:metabolic process;GO:0016874:Molecular Function:ligase activity;GO:0006094:Biological Process:gluconeogenesis;GO:0004075:Molecular Function:biotin carboxylase activity;GO:0005524:Molecular Function:ATP binding;GO:0046872:Molecular Function:metal ion binding; IPR000089:Biotin/lipoyl attachment;IPR000891:Pyruvate carboxy…	48.69	1	36	36	84	339.421	48.69	58	84	1144	125.604	6.46826
	VVGDLAQFMVQNK	4	1	1	275600F_078830_eq		1448.76	High	4.67516	0	High	1.95131	0	High	4.34045	0	0
		Accession	Description	ΣCoverage	Σ# Proteins	Σ# Unique Peptides	Σ# Peptides	Σ# PSMs	Score A(3,8,10)	Coverage A(3,8,10)	# Peptides A(3,8,10)	# PSM A(3,8,10)	# AAs	MW [kDa]	calc. pI
		275600F_078830_eq	GO:0003824:Molecular Function:catalytic activity;GO:0008152:Biological Process:metabolic process;GO:0016874:Molecular Function:ligase activity;GO:0006094:Biological Process:gluconeogenesis;GO:0004075:Molecular Function:biotin carboxylase activity;GO:0005524:Molecular Function:ATP binding;GO:0046872:Molecular Function:metal ion binding; IPR000089:Biotin/lipoyl attachment;IPR000891:Pyruvate carboxy…	48.69	1	36	36	84	339.421	48.69	58	84	1144	125.604	6.46826
	ATSEALAAFGNGSLFIEK	3	1	1	275600F_078830_eq		1825.93	High	4.45485	0				High	4.15007	0	0
		Accession	Description	ΣCoverage	Σ# Proteins	Σ# Unique Peptides	Σ# Peptides	Σ# PSMs	Score A(3,8,10)	Coverage A(3,8,10)	# Peptides A(3,8,10)	# PSM A(3,8,10)	# AAs	MW [kDa]	calc. pI
		275600F_078830_eq	GO:0003824:Molecular Function:catalytic activity;GO:0008152:Biological Process:metabolic process;GO:0016874:Molecular Function:ligase activity;GO:0006094:Biological Process:gluconeogenesis;GO:0004075:Molecular Function:biotin carboxylase activity;GO:0005524:Molecular Function:ATP binding;GO:0046872:Molecular Function:metal ion binding; IPR000089:Biotin/lipoyl attachment;IPR000891:Pyruvate carboxy…	48.69	1	36	36	84	339.421	48.69	58	84	1144	125.604	6.46826
	SDFAQAVVDAGIR	3	1	1	275600F_078830_eq		1348.69	High	4.22503	0	High	2.08981	0				0
		Accession	Description	ΣCoverage	Σ# Proteins	Σ# Unique Peptides	Σ# Peptides	Σ# PSMs	Score A(3,8,10)	Coverage A(3,8,10)	# Peptides A(3,8,10)	# PSM A(3,8,10)	# AAs	MW [kDa]	calc. pI
		275600F_078830_eq	GO:0003824:Molecular Function:catalytic activity;GO:0008152:Biological Process:metabolic process;GO:0016874:Molecular Function:ligase activity;GO:0006094:Biological Process:gluconeogenesis;GO:0004075:Molecular Function:biotin carboxylase activity;GO:0005524:Molecular Function:ATP binding;GO:0046872:Molecular Function:metal ion binding; IPR000089:Biotin/lipoyl attachment;IPR000891:Pyruvate carboxy…	48.69	1	36	36	84	339.421	48.69	58	84	1144	125.604	6.46826
	DIFVEQGPEGFAK	2	1	1	275600F_078830_eq		1436.71	High	4.1128	0							0
		Accession	Description	ΣCoverage	Σ# Proteins	Σ# Unique Peptides	Σ# Peptides	Σ# PSMs	Score A(3,8,10)	Coverage A(3,8,10)	# Peptides A(3,8,10)	# PSM A(3,8,10)	# AAs	MW [kDa]	calc. pI
		275600F_078830_eq	GO:0003824:Molecular Function:catalytic activity;GO:0008152:Biological Process:metabolic process;GO:0016874:Molecular Function:ligase activity;GO:0006094:Biological Process:gluconeogenesis;GO:0004075:Molecular Function:biotin carboxylase activity;GO:0005524:Molecular Function:ATP binding;GO:0046872:Molecular Function:metal ion binding; IPR000089:Biotin/lipoyl attachment;IPR000891:Pyruvate carboxy…	48.69	1	36	36	84	339.421	48.69	58	84	1144	125.604	6.46826
	ACTELGINTVAVYSTEDR	2	1	1	275600F_078830_eq	C2(Carbamidomethyl)	1998.94	High	4.05385	0	High	2.95411	0				0
		Accession	Description	ΣCoverage	Σ# Proteins	Σ# Unique Peptides	Σ# Peptides	Σ# PSMs	Score A(3,8,10)	Coverage A(3,8,10)	# Peptides A(3,8,10)	# PSM A(3,8,10)	# AAs	MW [kDa]	calc. pI
		275600F_078830_eq	GO:0003824:Molecular Function:catalytic activity;GO:0008152:Biological Process:metabolic process;GO:0016874:Molecular Function:ligase activity;GO:0006094:Biological Process:gluconeogenesis;GO:0004075:Molecular Function:biotin carboxylase activity;GO:0005524:Molecular Function:ATP binding;GO:0046872:Molecular Function:metal ion binding; IPR000089:Biotin/lipoyl attachment;IPR000891:Pyruvate carboxy…	48.69	1	36	36	84	339.421	48.69	58	84	1144	125.604	6.46826
	NKEDLNENFQR	8	1	1	275600F_078830_eq		1406.67	High	3.98668	0				High	4.50429	0	1
		Accession	Description	ΣCoverage	Σ# Proteins	Σ# Unique Peptides	Σ# Peptides	Σ# PSMs	Score A(3,8,10)	Coverage A(3,8,10)	# Peptides A(3,8,10)	# PSM A(3,8,10)	# AAs	MW [kDa]	calc. pI
		275600F_078830_eq	GO:0003824:Molecular Function:catalytic activity;GO:0008152:Biological Process:metabolic process;GO:0016874:Molecular Function:ligase activity;GO:0006094:Biological Process:gluconeogenesis;GO:0004075:Molecular Function:biotin carboxylase activity;GO:0005524:Molecular Function:ATP binding;GO:0046872:Molecular Function:metal ion binding; IPR000089:Biotin/lipoyl attachment;IPR000891:Pyruvate carboxy…	48.69	1	36	36	84	339.421	48.69	58	84	1144	125.604	6.46826
	VVEYAPAPELDPVLR	2	1	1	275600F_078830_eq		1667.9	High	3.93977	0	High	1.87661	0				0
		Accession	Description	ΣCoverage	Σ# Proteins	Σ# Unique Peptides	Σ# Peptides	Σ# PSMs	Score A(3,8,10)	Coverage A(3,8,10)	# Peptides A(3,8,10)	# PSM A(3,8,10)	# AAs	MW [kDa]	calc. pI
		275600F_078830_eq	GO:0003824:Molecular Function:catalytic activity;GO:0008152:Biological Process:metabolic process;GO:0016874:Molecular Function:ligase activity;GO:0006094:Biological Process:gluconeogenesis;GO:0004075:Molecular Function:biotin carboxylase activity;GO:0005524:Molecular Function:ATP binding;GO:0046872:Molecular Function:metal ion binding; IPR000089:Biotin/lipoyl attachment;IPR000891:Pyruvate carboxy…	48.69	1	36	36	84	339.421	48.69	58	84	1144	125.604	6.46826
	SGNADVYENEIPGGQYTNLQFQAYSLGLADKFPEIK	2	1	1	275600F_078830_eq		3976.92	High	3.87507	0				High	4.55621	0	1
		Accession	Description	ΣCoverage	Σ# Proteins	Σ# Unique Peptides	Σ# Peptides	Σ# PSMs	Score A(3,8,10)	Coverage A(3,8,10)	# Peptides A(3,8,10)	# PSM A(3,8,10)	# AAs	MW [kDa]	calc. pI
		275600F_078830_eq	GO:0003824:Molecular Function:catalytic activity;GO:0008152:Biological Process:metabolic process;GO:0016874:Molecular Function:ligase activity;GO:0006094:Biological Process:gluconeogenesis;GO:0004075:Molecular Function:biotin carboxylase activity;GO:0005524:Molecular Function:ATP binding;GO:0046872:Molecular Function:metal ion binding; IPR000089:Biotin/lipoyl attachment;IPR000891:Pyruvate carboxy…	48.69	1	36	36	84	339.421	48.69	58	84	1144	125.604	6.46826
	GLPPVAAYLNIPEYIQIAK	2	1	1	275600F_078830_eq		2070.17	High	3.81528	0				High	4.29373	0	0
		Accession	Description	ΣCoverage	Σ# Proteins	Σ# Unique Peptides	Σ# Peptides	Σ# PSMs	Score A(3,8,10)	Coverage A(3,8,10)	# Peptides A(3,8,10)	# PSM A(3,8,10)	# AAs	MW [kDa]	calc. pI
		275600F_078830_eq	GO:0003824:Molecular Function:catalytic activity;GO:0008152:Biological Process:metabolic process;GO:0016874:Molecular Function:ligase activity;GO:0006094:Biological Process:gluconeogenesis;GO:0004075:Molecular Function:biotin carboxylase activity;GO:0005524:Molecular Function:ATP binding;GO:0046872:Molecular Function:metal ion binding; IPR000089:Biotin/lipoyl attachment;IPR000891:Pyruvate carboxy…	48.69	1	36	36	84	339.421	48.69	58	84	1144	125.604	6.46826
	LDSASAFAGAIISPHYDSLLCK	2	1	1	275600F_078830_eq	C21(Carbamidomethyl)	2336.16	High	3.76351	0				High	5.98834	0	0
		Accession	Description	ΣCoverage	Σ# Proteins	Σ# Unique Peptides	Σ# Peptides	Σ# PSMs	Score A(3,8,10)	Coverage A(3,8,10)	# Peptides A(3,8,10)	# PSM A(3,8,10)	# AAs	MW [kDa]	calc. pI
		275600F_078830_eq	GO:0003824:Molecular Function:catalytic activity;GO:0008152:Biological Process:metabolic process;GO:0016874:Molecular Function:ligase activity;GO:0006094:Biological Process:gluconeogenesis;GO:0004075:Molecular Function:biotin carboxylase activity;GO:0005524:Molecular Function:ATP binding;GO:0046872:Molecular Function:metal ion binding; IPR000089:Biotin/lipoyl attachment;IPR000891:Pyruvate carboxy…	48.69	1	36	36	84	339.421	48.69	58	84	1144	125.604	6.46826
	IAQGNTLPDLGLTQDNISIHGSAIQCR	4	1	1	275600F_078830_eq	C26(Carbamidomethyl)	2892.46	High	3.74575	0				High	6.72502	0	0
		Accession	Description	ΣCoverage	Σ# Proteins	Σ# Unique Peptides	Σ# Peptides	Σ# PSMs	Score A(3,8,10)	Coverage A(3,8,10)	# Peptides A(3,8,10)	# PSM A(3,8,10)	# AAs	MW [kDa]	calc. pI
		275600F_078830_eq	GO:0003824:Molecular Function:catalytic activity;GO:0008152:Biological Process:metabolic process;GO:0016874:Molecular Function:ligase activity;GO:0006094:Biological Process:gluconeogenesis;GO:0004075:Molecular Function:biotin carboxylase activity;GO:0005524:Molecular Function:ATP binding;GO:0046872:Molecular Function:metal ion binding; IPR000089:Biotin/lipoyl attachment;IPR000891:Pyruvate carboxy…	48.69	1	36	36	84	339.421	48.69	58	84	1144	125.604	6.46826
	VFDYSAYWEQTR	3	1	1	275600F_078830_eq		1564.71	High	3.6623	0	High	2.11695	0	High	4.3342	0	0
		Accession	Description	ΣCoverage	Σ# Proteins	Σ# Unique Peptides	Σ# Peptides	Σ# PSMs	Score A(3,8,10)	Coverage A(3,8,10)	# Peptides A(3,8,10)	# PSM A(3,8,10)	# AAs	MW [kDa]	calc. pI
		275600F_078830_eq	GO:0003824:Molecular Function:catalytic activity;GO:0008152:Biological Process:metabolic process;GO:0016874:Molecular Function:ligase activity;GO:0006094:Biological Process:gluconeogenesis;GO:0004075:Molecular Function:biotin carboxylase activity;GO:0005524:Molecular Function:ATP binding;GO:0046872:Molecular Function:metal ion binding; IPR000089:Biotin/lipoyl attachment;IPR000891:Pyruvate carboxy…	48.69	1	36	36	84	339.421	48.69	58	84	1144	125.604	6.46826
	TLSIKPLAVGDLNK	2	1	1	275600F_078830_eq		1468.87	High	3.6484	0				High	4.35166	0	0
		Accession	Description	ΣCoverage	Σ# Proteins	Σ# Unique Peptides	Σ# Peptides	Σ# PSMs	Score A(3,8,10)	Coverage A(3,8,10)	# Peptides A(3,8,10)	# PSM A(3,8,10)	# AAs	MW [kDa]	calc. pI
		275600F_078830_eq	GO:0003824:Molecular Function:catalytic activity;GO:0008152:Biological Process:metabolic process;GO:0016874:Molecular Function:ligase activity;GO:0006094:Biological Process:gluconeogenesis;GO:0004075:Molecular Function:biotin carboxylase activity;GO:0005524:Molecular Function:ATP binding;GO:0046872:Molecular Function:metal ion binding; IPR000089:Biotin/lipoyl attachment;IPR000891:Pyruvate carboxy…	48.69	1	36	36	84	339.421	48.69	58	84	1144	125.604	6.46826
	LSPEMVVDRAEELSLPSSVIEFFQGYLGEPYGGFPEPLR	1	1	1	275600F_078830_eq		4355.16	High	3.62487	0							1
		Accession	Description	ΣCoverage	Σ# Proteins	Σ# Unique Peptides	Σ# Peptides	Σ# PSMs	Score A(3,8,10)	Coverage A(3,8,10)	# Peptides A(3,8,10)	# PSM A(3,8,10)	# AAs	MW [kDa]	calc. pI
		275600F_078830_eq	GO:0003824:Molecular Function:catalytic activity;GO:0008152:Biological Process:metabolic process;GO:0016874:Molecular Function:ligase activity;GO:0006094:Biological Process:gluconeogenesis;GO:0004075:Molecular Function:biotin carboxylase activity;GO:0005524:Molecular Function:ATP binding;GO:0046872:Molecular Function:metal ion binding; IPR000089:Biotin/lipoyl attachment;IPR000891:Pyruvate carboxy…	48.69	1	36	36	84	339.421	48.69	58	84	1144	125.604	6.46826
	LQVEHTVTEEVTGVDLVQSQLK	3	1	1	275600F_078830_eq		2452.29	High	3.56163	0				High	5.27545	0	0
		Accession	Description	ΣCoverage	Σ# Proteins	Σ# Unique Peptides	Σ# Peptides	Σ# PSMs	Score A(3,8,10)	Coverage A(3,8,10)	# Peptides A(3,8,10)	# PSM A(3,8,10)	# AAs	MW [kDa]	calc. pI
		275600F_078830_eq	GO:0003824:Molecular Function:catalytic activity;GO:0008152:Biological Process:metabolic process;GO:0016874:Molecular Function:ligase activity;GO:0006094:Biological Process:gluconeogenesis;GO:0004075:Molecular Function:biotin carboxylase activity;GO:0005524:Molecular Function:ATP binding;GO:0046872:Molecular Function:metal ion binding; IPR000089:Biotin/lipoyl attachment;IPR000891:Pyruvate carboxy…	48.69	1	36	36	84	339.421	48.69	58	84	1144	125.604	6.46826
	ENDVDAIHPGYGFLSER	6	1	1	275600F_078830_eq		1918.9	High	3.50941	0	High	1.94704	0	High	5.47115	0	0
		Accession	Description	ΣCoverage	Σ# Proteins	Σ# Unique Peptides	Σ# Peptides	Σ# PSMs	Score A(3,8,10)	Coverage A(3,8,10)	# Peptides A(3,8,10)	# PSM A(3,8,10)	# AAs	MW [kDa]	calc. pI
		275600F_078830_eq	GO:0003824:Molecular Function:catalytic activity;GO:0008152:Biological Process:metabolic process;GO:0016874:Molecular Function:ligase activity;GO:0006094:Biological Process:gluconeogenesis;GO:0004075:Molecular Function:biotin carboxylase activity;GO:0005524:Molecular Function:ATP binding;GO:0046872:Molecular Function:metal ion binding; IPR000089:Biotin/lipoyl attachment;IPR000891:Pyruvate carboxy…	48.69	1	36	36	84	339.421	48.69	58	84	1144	125.604	6.46826
	TNIPFLQNVLR	1	1	1	275600F_078830_eq		1314.75	High	3.44666	0							0
		Accession	Description	ΣCoverage	Σ# Proteins	Σ# Unique Peptides	Σ# Peptides	Σ# PSMs	Score A(3,8,10)	Coverage A(3,8,10)	# Peptides A(3,8,10)	# PSM A(3,8,10)	# AAs	MW [kDa]	calc. pI
		275600F_078830_eq	GO:0003824:Molecular Function:catalytic activity;GO:0008152:Biological Process:metabolic process;GO:0016874:Molecular Function:ligase activity;GO:0006094:Biological Process:gluconeogenesis;GO:0004075:Molecular Function:biotin carboxylase activity;GO:0005524:Molecular Function:ATP binding;GO:0046872:Molecular Function:metal ion binding; IPR000089:Biotin/lipoyl attachment;IPR000891:Pyruvate carboxy…	48.69	1	36	36	84	339.421	48.69	58	84	1144	125.604	6.46826
	SDFGPVDCLETR	1	1	1	275600F_078830_eq	C8(Carbamidomethyl)	1395.62	High	3.37292	0							0
		Accession	Description	ΣCoverage	Σ# Proteins	Σ# Unique Peptides	Σ# Peptides	Σ# PSMs	Score A(3,8,10)	Coverage A(3,8,10)	# Peptides A(3,8,10)	# PSM A(3,8,10)	# AAs	MW [kDa]	calc. pI
		275600F_078830_eq	GO:0003824:Molecular Function:catalytic activity;GO:0008152:Biological Process:metabolic process;GO:0016874:Molecular Function:ligase activity;GO:0006094:Biological Process:gluconeogenesis;GO:0004075:Molecular Function:biotin carboxylase activity;GO:0005524:Molecular Function:ATP binding;GO:0046872:Molecular Function:metal ion binding; IPR000089:Biotin/lipoyl attachment;IPR000891:Pyruvate carboxy…	48.69	1	36	36	84	339.421	48.69	58	84	1144	125.604	6.46826
	HIEVQILGDK	1	1	1	275600F_078830_eq		1151.64	High	3.31573	0							0
		Accession	Description	ΣCoverage	Σ# Proteins	Σ# Unique Peptides	Σ# Peptides	Σ# PSMs	Score A(3,8,10)	Coverage A(3,8,10)	# Peptides A(3,8,10)	# PSM A(3,8,10)	# AAs	MW [kDa]	calc. pI
		275600F_078830_eq	GO:0003824:Molecular Function:catalytic activity;GO:0008152:Biological Process:metabolic process;GO:0016874:Molecular Function:ligase activity;GO:0006094:Biological Process:gluconeogenesis;GO:0004075:Molecular Function:biotin carboxylase activity;GO:0005524:Molecular Function:ATP binding;GO:0046872:Molecular Function:metal ion binding; IPR000089:Biotin/lipoyl attachment;IPR000891:Pyruvate carboxy…	48.69	1	36	36	84	339.421	48.69	58	84	1144	125.604	6.46826
	DMAGLLKPQAAK	1	1	1	275600F_078830_eq		1242.69	High	3.26534	0							0
		Accession	Description	ΣCoverage	Σ# Proteins	Σ# Unique Peptides	Σ# Peptides	Σ# PSMs	Score A(3,8,10)	Coverage A(3,8,10)	# Peptides A(3,8,10)	# PSM A(3,8,10)	# AAs	MW [kDa]	calc. pI
		275600F_078830_eq	GO:0003824:Molecular Function:catalytic activity;GO:0008152:Biological Process:metabolic process;GO:0016874:Molecular Function:ligase activity;GO:0006094:Biological Process:gluconeogenesis;GO:0004075:Molecular Function:biotin carboxylase activity;GO:0005524:Molecular Function:ATP binding;GO:0046872:Molecular Function:metal ion binding; IPR000089:Biotin/lipoyl attachment;IPR000891:Pyruvate carboxy…	48.69	1	36	36	84	339.421	48.69	58	84	1144	125.604	6.46826
	RIPNIPFQMLLR	1	1	1	275600F_078830_eq		1497.87	High	3.24176	0							1
		Accession	Description	ΣCoverage	Σ# Proteins	Σ# Unique Peptides	Σ# Peptides	Σ# PSMs	Score A(3,8,10)	Coverage A(3,8,10)	# Peptides A(3,8,10)	# PSM A(3,8,10)	# AAs	MW [kDa]	calc. pI
		275600F_078830_eq	GO:0003824:Molecular Function:catalytic activity;GO:0008152:Biological Process:metabolic process;GO:0016874:Molecular Function:ligase activity;GO:0006094:Biological Process:gluconeogenesis;GO:0004075:Molecular Function:biotin carboxylase activity;GO:0005524:Molecular Function:ATP binding;GO:0046872:Molecular Function:metal ion binding; IPR000089:Biotin/lipoyl attachment;IPR000891:Pyruvate carboxy…	48.69	1	36	36	84	339.421	48.69	58	84	1144	125.604	6.46826
	EVFFEMNGQLR	2	1	1	275600F_078830_eq		1369.66	High	3.23195	0	High	2.24675	0				0
		Accession	Description	ΣCoverage	Σ# Proteins	Σ# Unique Peptides	Σ# Peptides	Σ# PSMs	Score A(3,8,10)	Coverage A(3,8,10)	# Peptides A(3,8,10)	# PSM A(3,8,10)	# AAs	MW [kDa]	calc. pI
		275600F_078830_eq	GO:0003824:Molecular Function:catalytic activity;GO:0008152:Biological Process:metabolic process;GO:0016874:Molecular Function:ligase activity;GO:0006094:Biological Process:gluconeogenesis;GO:0004075:Molecular Function:biotin carboxylase activity;GO:0005524:Molecular Function:ATP binding;GO:0046872:Molecular Function:metal ion binding; IPR000089:Biotin/lipoyl attachment;IPR000891:Pyruvate carboxy…	48.69	1	36	36	84	339.421	48.69	58	84	1144	125.604	6.46826
	YYMDLADELIK	1	1	1	275600F_078830_eq		1373.67	High	3.18319	0							0
		Accession	Description	ΣCoverage	Σ# Proteins	Σ# Unique Peptides	Σ# Peptides	Σ# PSMs	Score A(3,8,10)	Coverage A(3,8,10)	# Peptides A(3,8,10)	# PSM A(3,8,10)	# AAs	MW [kDa]	calc. pI
		275600F_078830_eq	GO:0003824:Molecular Function:catalytic activity;GO:0008152:Biological Process:metabolic process;GO:0016874:Molecular Function:ligase activity;GO:0006094:Biological Process:gluconeogenesis;GO:0004075:Molecular Function:biotin carboxylase activity;GO:0005524:Molecular Function:ATP binding;GO:0046872:Molecular Function:metal ion binding; IPR000089:Biotin/lipoyl attachment;IPR000891:Pyruvate carboxy…	48.69	1	36	36	84	339.421	48.69	58	84	1144	125.604	6.46826
	FYFIEVNAR	1	1	1	275600F_078830_eq		1158.59				High	1.93258	0				0
		Accession	Description	ΣCoverage	Σ# Proteins	Σ# Unique Peptides	Σ# Peptides	Σ# PSMs	Score A(3,8,10)	Coverage A(3,8,10)	# Peptides A(3,8,10)	# PSM A(3,8,10)	# AAs	MW [kDa]	calc. pI
		275600F_078830_eq	GO:0003824:Molecular Function:catalytic activity;GO:0008152:Biological Process:metabolic process;GO:0016874:Molecular Function:ligase activity;GO:0006094:Biological Process:gluconeogenesis;GO:0004075:Molecular Function:biotin carboxylase activity;GO:0005524:Molecular Function:ATP binding;GO:0046872:Molecular Function:metal ion binding; IPR000089:Biotin/lipoyl attachment;IPR000891:Pyruvate carboxy…	48.69	1	36	36	84	339.421	48.69	58	84	1144	125.604	6.46826
	AGNVVHLYER	1	1	1	275600F_078830_eq		1157.61				High	1.92919	0				0
		Accession	Description	ΣCoverage	Σ# Proteins	Σ# Unique Peptides	Σ# Peptides	Σ# PSMs	Score A(3,8,10)	Coverage A(3,8,10)	# Peptides A(3,8,10)	# PSM A(3,8,10)	# AAs	MW [kDa]	calc. pI
		275600F_078830_eq	GO:0003824:Molecular Function:catalytic activity;GO:0008152:Biological Process:metabolic process;GO:0016874:Molecular Function:ligase activity;GO:0006094:Biological Process:gluconeogenesis;GO:0004075:Molecular Function:biotin carboxylase activity;GO:0005524:Molecular Function:ATP binding;GO:0046872:Molecular Function:metal ion binding; IPR000089:Biotin/lipoyl attachment;IPR000891:Pyruvate carboxy…	48.69	1	36	36	84	339.421	48.69	58	84	1144	125.604	6.46826
	GLLLMDTTFR	1	1	1	275600F_078830_eq		1166.62				High	1.9039	0				0
		Accession	Description	ΣCoverage	Σ# Proteins	Σ# Unique Peptides	Σ# Peptides	Σ# PSMs	Score A(3,8,10)	Coverage A(3,8,10)	# Peptides A(3,8,10)	# PSM A(3,8,10)	# AAs	MW [kDa]	calc. pI
		275600F_078830_eq	GO:0003824:Molecular Function:catalytic activity;GO:0008152:Biological Process:metabolic process;GO:0016874:Molecular Function:ligase activity;GO:0006094:Biological Process:gluconeogenesis;GO:0004075:Molecular Function:biotin carboxylase activity;GO:0005524:Molecular Function:ATP binding;GO:0046872:Molecular Function:metal ion binding; IPR000089:Biotin/lipoyl attachment;IPR000891:Pyruvate carboxy…	48.69	1	36	36	84	339.421	48.69	58	84	1144	125.604	6.46826
	VVEYAPAPELDPVLRK	2	1	1	275600F_078830_eq		1795.99				High	1.84107	0	High	4.95611	0	1
		Accession	Description	ΣCoverage	Σ# Proteins	Σ# Unique Peptides	Σ# Peptides	Σ# PSMs	Score A(3,8,10)	Coverage A(3,8,10)	# Peptides A(3,8,10)	# PSM A(3,8,10)	# AAs	MW [kDa]	calc. pI
		275600F_078830_eq	GO:0003824:Molecular Function:catalytic activity;GO:0008152:Biological Process:metabolic process;GO:0016874:Molecular Function:ligase activity;GO:0006094:Biological Process:gluconeogenesis;GO:0004075:Molecular Function:biotin carboxylase activity;GO:0005524:Molecular Function:ATP binding;GO:0046872:Molecular Function:metal ion binding; IPR000089:Biotin/lipoyl attachment;IPR000891:Pyruvate carboxy…	48.69	1	36	36	84	339.421	48.69	58	84	1144	125.604	6.46826
	ATSEALAAFGNGSLFIEKFIEKPR	1	1	1	275600F_078830_eq		2596.38							High	5.72708	0	1
		Accession	Description	ΣCoverage	Σ# Proteins	Σ# Unique Peptides	Σ# Peptides	Σ# PSMs	Score A(3,8,10)	Coverage A(3,8,10)	# Peptides A(3,8,10)	# PSM A(3,8,10)	# AAs	MW [kDa]	calc. pI
		275600F_078830_eq	GO:0003824:Molecular Function:catalytic activity;GO:0008152:Biological Process:metabolic process;GO:0016874:Molecular Function:ligase activity;GO:0006094:Biological Process:gluconeogenesis;GO:0004075:Molecular Function:biotin carboxylase activity;GO:0005524:Molecular Function:ATP binding;GO:0046872:Molecular Function:metal ion binding; IPR000089:Biotin/lipoyl attachment;IPR000891:Pyruvate carboxy…	48.69	1	36	36	84	339.421	48.69	58	84	1144	125.604	6.46826
	KVTGRPGESMPPLDFAALK	1	1	1	275600F_078830_eq		2014.08							High	5.30078	0	1
		Accession	Description	ΣCoverage	Σ# Proteins	Σ# Unique Peptides	Σ# Peptides	Σ# PSMs	Score A(3,8,10)	Coverage A(3,8,10)	# Peptides A(3,8,10)	# PSM A(3,8,10)	# AAs	MW [kDa]	calc. pI
		275600F_078830_eq	GO:0003824:Molecular Function:catalytic activity;GO:0008152:Biological Process:metabolic process;GO:0016874:Molecular Function:ligase activity;GO:0006094:Biological Process:gluconeogenesis;GO:0004075:Molecular Function:biotin carboxylase activity;GO:0005524:Molecular Function:ATP binding;GO:0046872:Molecular Function:metal ion binding; IPR000089:Biotin/lipoyl attachment;IPR000891:Pyruvate carboxy…	48.69	1	36	36	84	339.421	48.69	58	84	1144	125.604	6.46826
	VTGRPGESMPPLDFAALK	2	1	1	275600F_078830_eq		1885.98							High	4.93076	0	0
		Accession	Description	ΣCoverage	Σ# Proteins	Σ# Unique Peptides	Σ# Peptides	Σ# PSMs	Score A(3,8,10)	Coverage A(3,8,10)	# Peptides A(3,8,10)	# PSM A(3,8,10)	# AAs	MW [kDa]	calc. pI
		275600F_078830_eq	GO:0003824:Molecular Function:catalytic activity;GO:0008152:Biological Process:metabolic process;GO:0016874:Molecular Function:ligase activity;GO:0006094:Biological Process:gluconeogenesis;GO:0004075:Molecular Function:biotin carboxylase activity;GO:0005524:Molecular Function:ATP binding;GO:0046872:Molecular Function:metal ion binding; IPR000089:Biotin/lipoyl attachment;IPR000891:Pyruvate carboxy…	48.69	1	36	36	84	339.421	48.69	58	84	1144	125.604	6.46826
	SGNADVYENEIPGGQYTNLQFQAYSLGLADKFPEIKK	2	1	1	275600F_078830_eq		4105.03							High	4.89755	0	2
		Accession	Description	ΣCoverage	Σ# Proteins	Σ# Unique Peptides	Σ# Peptides	Σ# PSMs	Score A(3,8,10)	Coverage A(3,8,10)	# Peptides A(3,8,10)	# PSM A(3,8,10)	# AAs	MW [kDa]	calc. pI
		275600F_078830_eq	GO:0003824:Molecular Function:catalytic activity;GO:0008152:Biological Process:metabolic process;GO:0016874:Molecular Function:ligase activity;GO:0006094:Biological Process:gluconeogenesis;GO:0004075:Molecular Function:biotin carboxylase activity;GO:0005524:Molecular Function:ATP binding;GO:0046872:Molecular Function:metal ion binding; IPR000089:Biotin/lipoyl attachment;IPR000891:Pyruvate carboxy…	48.69	1	36	36	84	339.421	48.69	58	84	1144	125.604	6.46826
	NFQPDTGRIEVFR	1	1	1	275600F_078830_eq		1578.8							High	4.15844	0	1
		Accession	Description	ΣCoverage	Σ# Proteins	Σ# Unique Peptides	Σ# Peptides	Σ# PSMs	Score A(3,8,10)	Coverage A(3,8,10)	# Peptides A(3,8,10)	# PSM A(3,8,10)	# AAs	MW [kDa]	calc. pI
		275600F_078830_eq	GO:0003824:Molecular Function:catalytic activity;GO:0008152:Biological Process:metabolic process;GO:0016874:Molecular Function:ligase activity;GO:0006094:Biological Process:gluconeogenesis;GO:0004075:Molecular Function:biotin carboxylase activity;GO:0005524:Molecular Function:ATP binding;GO:0046872:Molecular Function:metal ion binding; IPR000089:Biotin/lipoyl attachment;IPR000891:Pyruvate carboxy…	48.69	1	36	36	84	339.421	48.69	58	84	1144	125.604	6.46826
Bb_214820R BbeApaf-J	GO:0005622:Cellular Component:intracellular;GO:0042981:Biological Process:regulation of apoptosis;GO:0005515:Molecular Function:protein binding;GO:0006915:Biological Process:apoptosis;GO:0005524:Molecular Function:ATP binding; IPR001315:Caspase Recruitment;IPR002182:NB-ARC;IPR011029:DEATH-like;	21.97	2	17	17	24	85.2916	21.97	22	24	1047	120.199	6.58057
	Sequence	# PSMs	# Proteins	# Protein Groups	Protein Group Accessions	Modifications	MH+ [Da]	A3	XCorr A3	Probability A3	A8	XCorr A8	Probability A8	A10	XCorr A10	Probability A10	# Missed Cleavages
	TPVLLIMDDLDDGLFLSPALLKPR	1	2	1	214820R_255880_eq		2652.47	High	3.94402	0							0
		Accession	Description	ΣCoverage	Σ# Proteins	Σ# Unique Peptides	Σ# Peptides	Σ# PSMs	Score A(3,8,10)	Coverage A(3,8,10)	# Peptides A(3,8,10)	# PSM A(3,8,10)	# AAs	MW [kDa]	calc. pI
		214820R_255880_eq	GO:0005622:Cellular Component:intracellular;GO:0042981:Biological Process:regulation of apoptosis;GO:0005515:Molecular Function:protein binding;GO:0006915:Biological Process:apoptosis;GO:0005524:Molecular Function:ATP binding; IPR001315:Caspase Recruitment;IPR002182:NB-ARC;IPR011029:DEATH-like;	21.97	2	17	17	24	85.2916	21.97	22	24	1047	120.199	6.58057
	VLSVHEVTQLVMR	2	1	1	214820R_255880_eq		1510.84	High	3.79242	0				High	4.48976	0	0
		Accession	Description	ΣCoverage	Σ# Proteins	Σ# Unique Peptides	Σ# Peptides	Σ# PSMs	Score A(3,8,10)	Coverage A(3,8,10)	# Peptides A(3,8,10)	# PSM A(3,8,10)	# AAs	MW [kDa]	calc. pI
		214820R_255880_eq	GO:0005622:Cellular Component:intracellular;GO:0042981:Biological Process:regulation of apoptosis;GO:0005515:Molecular Function:protein binding;GO:0006915:Biological Process:apoptosis;GO:0005524:Molecular Function:ATP binding; IPR001315:Caspase Recruitment;IPR002182:NB-ARC;IPR011029:DEATH-like;	21.97	2	17	17	24	85.2916	21.97	22	24	1047	120.199	6.58057
	AQEIQVQIAQLK	1	1	1	214820R_255880_eq		1368.78	High	3.687	0							0
		Accession	Description	ΣCoverage	Σ# Proteins	Σ# Unique Peptides	Σ# Peptides	Σ# PSMs	Score A(3,8,10)	Coverage A(3,8,10)	# Peptides A(3,8,10)	# PSM A(3,8,10)	# AAs	MW [kDa]	calc. pI
		214820R_255880_eq	GO:0005622:Cellular Component:intracellular;GO:0042981:Biological Process:regulation of apoptosis;GO:0005515:Molecular Function:protein binding;GO:0006915:Biological Process:apoptosis;GO:0005524:Molecular Function:ATP binding; IPR001315:Caspase Recruitment;IPR002182:NB-ARC;IPR011029:DEATH-like;	21.97	2	17	17	24	85.2916	21.97	22	24	1047	120.199	6.58057
	GYISIDEQGSVEEK	1	2	1	214820R_255880_eq		1553.73	High	3.52625	0							0
		Accession	Description	ΣCoverage	Σ# Proteins	Σ# Unique Peptides	Σ# Peptides	Σ# PSMs	Score A(3,8,10)	Coverage A(3,8,10)	# Peptides A(3,8,10)	# PSM A(3,8,10)	# AAs	MW [kDa]	calc. pI
		214820R_255880_eq	GO:0005622:Cellular Component:intracellular;GO:0042981:Biological Process:regulation of apoptosis;GO:0005515:Molecular Function:protein binding;GO:0006915:Biological Process:apoptosis;GO:0005524:Molecular Function:ATP binding; IPR001315:Caspase Recruitment;IPR002182:NB-ARC;IPR011029:DEATH-like;	21.97	2	17	17	24	85.2916	21.97	22	24	1047	120.199	6.58057
	SLATTFSGLPLGLAAAR	1	2	1	214820R_255880_eq		1645.93	High	3.37505	0							0
		Accession	Description	ΣCoverage	Σ# Proteins	Σ# Unique Peptides	Σ# Peptides	Σ# PSMs	Score A(3,8,10)	Coverage A(3,8,10)	# Peptides A(3,8,10)	# PSM A(3,8,10)	# AAs	MW [kDa]	calc. pI
		214820R_255880_eq	GO:0005622:Cellular Component:intracellular;GO:0042981:Biological Process:regulation of apoptosis;GO:0005515:Molecular Function:protein binding;GO:0006915:Biological Process:apoptosis;GO:0005524:Molecular Function:ATP binding; IPR001315:Caspase Recruitment;IPR002182:NB-ARC;IPR011029:DEATH-like;	21.97	2	17	17	24	85.2916	21.97	22	24	1047	120.199	6.58057
	GKEDYPLSDALFGLAEGLVR	2	1	1	214820R_255880_eq		2150.12	High	3.33998	0				High	3.98932	0	1
		Accession	Description	ΣCoverage	Σ# Proteins	Σ# Unique Peptides	Σ# Peptides	Σ# PSMs	Score A(3,8,10)	Coverage A(3,8,10)	# Peptides A(3,8,10)	# PSM A(3,8,10)	# AAs	MW [kDa]	calc. pI
		214820R_255880_eq	GO:0005622:Cellular Component:intracellular;GO:0042981:Biological Process:regulation of apoptosis;GO:0005515:Molecular Function:protein binding;GO:0006915:Biological Process:apoptosis;GO:0005524:Molecular Function:ATP binding; IPR001315:Caspase Recruitment;IPR002182:NB-ARC;IPR011029:DEATH-like;	21.97	2	17	17	24	85.2916	21.97	22	24	1047	120.199	6.58057
	NKEPLTQAQYR	2	1	1	214820R_255880_eq		1347.7	High	3.3074	0				High	3.76753	0	1
		Accession	Description	ΣCoverage	Σ# Proteins	Σ# Unique Peptides	Σ# Peptides	Σ# PSMs	Score A(3,8,10)	Coverage A(3,8,10)	# Peptides A(3,8,10)	# PSM A(3,8,10)	# AAs	MW [kDa]	calc. pI
		214820R_255880_eq	GO:0005622:Cellular Component:intracellular;GO:0042981:Biological Process:regulation of apoptosis;GO:0005515:Molecular Function:protein binding;GO:0006915:Biological Process:apoptosis;GO:0005524:Molecular Function:ATP binding; IPR001315:Caspase Recruitment;IPR002182:NB-ARC;IPR011029:DEATH-like;	21.97	2	17	17	24	85.2916	21.97	22	24	1047	120.199	6.58057
	YLSETNALLYLR	2	2	1	214820R_255880_eq		1455.79	High	3.29105	0	High	2.3152	0				0
		Accession	Description	ΣCoverage	Σ# Proteins	Σ# Unique Peptides	Σ# Peptides	Σ# PSMs	Score A(3,8,10)	Coverage A(3,8,10)	# Peptides A(3,8,10)	# PSM A(3,8,10)	# AAs	MW [kDa]	calc. pI
		214820R_255880_eq	GO:0005622:Cellular Component:intracellular;GO:0042981:Biological Process:regulation of apoptosis;GO:0005515:Molecular Function:protein binding;GO:0006915:Biological Process:apoptosis;GO:0005524:Molecular Function:ATP binding; IPR001315:Caspase Recruitment;IPR002182:NB-ARC;IPR011029:DEATH-like;	21.97	2	17	17	24	85.2916	21.97	22	24	1047	120.199	6.58057
	VIVDQDLALFR	2	2	1	214820R_255880_eq		1288.73	High	3.27703	0	High	2.07691	0				0
		Accession	Description	ΣCoverage	Σ# Proteins	Σ# Unique Peptides	Σ# Peptides	Σ# PSMs	Score A(3,8,10)	Coverage A(3,8,10)	# Peptides A(3,8,10)	# PSM A(3,8,10)	# AAs	MW [kDa]	calc. pI
		214820R_255880_eq	GO:0005622:Cellular Component:intracellular;GO:0042981:Biological Process:regulation of apoptosis;GO:0005515:Molecular Function:protein binding;GO:0006915:Biological Process:apoptosis;GO:0005524:Molecular Function:ATP binding; IPR001315:Caspase Recruitment;IPR002182:NB-ARC;IPR011029:DEATH-like;	21.97	2	17	17	24	85.2916	21.97	22	24	1047	120.199	6.58057
	TSVENYLTLLEK	1	2	1	214820R_255880_eq		1409.75	High	3.18346	0							0
		Accession	Description	ΣCoverage	Σ# Proteins	Σ# Unique Peptides	Σ# Peptides	Σ# PSMs	Score A(3,8,10)	Coverage A(3,8,10)	# Peptides A(3,8,10)	# PSM A(3,8,10)	# AAs	MW [kDa]	calc. pI
		214820R_255880_eq	GO:0005622:Cellular Component:intracellular;GO:0042981:Biological Process:regulation of apoptosis;GO:0005515:Molecular Function:protein binding;GO:0006915:Biological Process:apoptosis;GO:0005524:Molecular Function:ATP binding; IPR001315:Caspase Recruitment;IPR002182:NB-ARC;IPR011029:DEATH-like;	21.97	2	17	17	24	85.2916	21.97	22	24	1047	120.199	6.58057
	LESTVSSSEEER	1	1	1	214820R_255880_eq		1352.62				High	2.0332	0				0
		Accession	Description	ΣCoverage	Σ# Proteins	Σ# Unique Peptides	Σ# Peptides	Σ# PSMs	Score A(3,8,10)	Coverage A(3,8,10)	# Peptides A(3,8,10)	# PSM A(3,8,10)	# AAs	MW [kDa]	calc. pI
		214820R_255880_eq	GO:0005622:Cellular Component:intracellular;GO:0042981:Biological Process:regulation of apoptosis;GO:0005515:Molecular Function:protein binding;GO:0006915:Biological Process:apoptosis;GO:0005524:Molecular Function:ATP binding; IPR001315:Caspase Recruitment;IPR002182:NB-ARC;IPR011029:DEATH-like;	21.97	2	17	17	24	85.2916	21.97	22	24	1047	120.199	6.58057
	LEEEGKSPDDLRR	2	2	1	214820R_255880_eq		1543.77							High	4.40297	0	2
		Accession	Description	ΣCoverage	Σ# Proteins	Σ# Unique Peptides	Σ# Peptides	Σ# PSMs	Score A(3,8,10)	Coverage A(3,8,10)	# Peptides A(3,8,10)	# PSM A(3,8,10)	# AAs	MW [kDa]	calc. pI
		214820R_255880_eq	GO:0005622:Cellular Component:intracellular;GO:0042981:Biological Process:regulation of apoptosis;GO:0005515:Molecular Function:protein binding;GO:0006915:Biological Process:apoptosis;GO:0005524:Molecular Function:ATP binding; IPR001315:Caspase Recruitment;IPR002182:NB-ARC;IPR011029:DEATH-like;	21.97	2	17	17	24	85.2916	21.97	22	24	1047	120.199	6.58057
	GEYFEFGVLKK	1	1	1	214820R_255880_eq		1316.69							High	4.32926	0	1
		Accession	Description	ΣCoverage	Σ# Proteins	Σ# Unique Peptides	Σ# Peptides	Σ# PSMs	Score A(3,8,10)	Coverage A(3,8,10)	# Peptides A(3,8,10)	# PSM A(3,8,10)	# AAs	MW [kDa]	calc. pI
		214820R_255880_eq	GO:0005622:Cellular Component:intracellular;GO:0042981:Biological Process:regulation of apoptosis;GO:0005515:Molecular Function:protein binding;GO:0006915:Biological Process:apoptosis;GO:0005524:Molecular Function:ATP binding; IPR001315:Caspase Recruitment;IPR002182:NB-ARC;IPR011029:DEATH-like;	21.97	2	17	17	24	85.2916	21.97	22	24	1047	120.199	6.58057
	TVIEREESPPER	1	1	1	214820R_255880_eq		1441.73							High	4.29705	0	1
		Accession	Description	ΣCoverage	Σ# Proteins	Σ# Unique Peptides	Σ# Peptides	Σ# PSMs	Score A(3,8,10)	Coverage A(3,8,10)	# Peptides A(3,8,10)	# PSM A(3,8,10)	# AAs	MW [kDa]	calc. pI
		214820R_255880_eq	GO:0005622:Cellular Component:intracellular;GO:0042981:Biological Process:regulation of apoptosis;GO:0005515:Molecular Function:protein binding;GO:0006915:Biological Process:apoptosis;GO:0005524:Molecular Function:ATP binding; IPR001315:Caspase Recruitment;IPR002182:NB-ARC;IPR011029:DEATH-like;	21.97	2	17	17	24	85.2916	21.97	22	24	1047	120.199	6.58057
	GVLTIDDVDRIDNK	2	1	1	214820R_255880_eq		1572.82							High	3.94659	0	1
		Accession	Description	ΣCoverage	Σ# Proteins	Σ# Unique Peptides	Σ# Peptides	Σ# PSMs	Score A(3,8,10)	Coverage A(3,8,10)	# Peptides A(3,8,10)	# PSM A(3,8,10)	# AAs	MW [kDa]	calc. pI
		214820R_255880_eq	GO:0005622:Cellular Component:intracellular;GO:0042981:Biological Process:regulation of apoptosis;GO:0005515:Molecular Function:protein binding;GO:0006915:Biological Process:apoptosis;GO:0005524:Molecular Function:ATP binding; IPR001315:Caspase Recruitment;IPR002182:NB-ARC;IPR011029:DEATH-like;	21.97	2	17	17	24	85.2916	21.97	22	24	1047	120.199	6.58057
	LSFTEQEEKER	1	1	1	214820R_255880_eq		1395.67							High	3.85981	0	1
		Accession	Description	ΣCoverage	Σ# Proteins	Σ# Unique Peptides	Σ# Peptides	Σ# PSMs	Score A(3,8,10)	Coverage A(3,8,10)	# Peptides A(3,8,10)	# PSM A(3,8,10)	# AAs	MW [kDa]	calc. pI
		214820R_255880_eq	GO:0005622:Cellular Component:intracellular;GO:0042981:Biological Process:regulation of apoptosis;GO:0005515:Molecular Function:protein binding;GO:0006915:Biological Process:apoptosis;GO:0005524:Molecular Function:ATP binding; IPR001315:Caspase Recruitment;IPR002182:NB-ARC;IPR011029:DEATH-like;	21.97	2	17	17	24	85.2916	21.97	22	24	1047	120.199	6.58057
	LAELLQPHVGK	1	2	1	214820R_255880_eq		1204.71							High	3.72115	0	0
		Accession	Description	ΣCoverage	Σ# Proteins	Σ# Unique Peptides	Σ# Peptides	Σ# PSMs	Score A(3,8,10)	Coverage A(3,8,10)	# Peptides A(3,8,10)	# PSM A(3,8,10)	# AAs	MW [kDa]	calc. pI
		214820R_255880_eq	GO:0005622:Cellular Component:intracellular;GO:0042981:Biological Process:regulation of apoptosis;GO:0005515:Molecular Function:protein binding;GO:0006915:Biological Process:apoptosis;GO:0005524:Molecular Function:ATP binding; IPR001315:Caspase Recruitment;IPR002182:NB-ARC;IPR011029:DEATH-like;	21.97	2	17	17	24	85.2916	21.97	22	24	1047	120.199	6.58057
Bb_095930R	GO:0003723:Molecular Function:RNA binding; IPR004087:K Homology;IPR004088:K Homology, type 1;IPR018111:K Homology, type 1, subgroup;	19.04	1	17	17	21	77.7214	19.04	21	21	1266	141.501	6.55127
	Sequence	# PSMs	# Proteins	# Protein Groups	Protein Group Accessions	Modifications	MH+ [Da]	A3	XCorr A3	Probability A3	A8	XCorr A8	Probability A8	A10	XCorr A10	Probability A10	# Missed Cleavages
	KELLSQLQTQAQANVNIPK	2	1	1	095930R_204840_eq		2123.18	High	4.2124	0				High	4.69655	0	1
		Accession	Description	ΣCoverage	Σ# Proteins	Σ# Unique Peptides	Σ# Peptides	Σ# PSMs	Score A(3,8,10)	Coverage A(3,8,10)	# Peptides A(3,8,10)	# PSM A(3,8,10)	# AAs	MW [kDa]	calc. pI
		095930R_204840_eq	GO:0003723:Molecular Function:RNA binding; IPR004087:K Homology;IPR004088:K Homology, type 1;IPR018111:K Homology, type 1, subgroup;	19.04	1	17	17	21	77.7214	19.04	21	21	1266	141.501	6.55127
	IDLPTESSDSDVISIIGR	1	1	1	095930R_204840_eq		1916.98	High	4.14667	0							0
		Accession	Description	ΣCoverage	Σ# Proteins	Σ# Unique Peptides	Σ# Peptides	Σ# PSMs	Score A(3,8,10)	Coverage A(3,8,10)	# Peptides A(3,8,10)	# PSM A(3,8,10)	# AAs	MW [kDa]	calc. pI
		095930R_204840_eq	GO:0003723:Molecular Function:RNA binding; IPR004087:K Homology;IPR004088:K Homology, type 1;IPR018111:K Homology, type 1, subgroup;	19.04	1	17	17	21	77.7214	19.04	21	21	1266	141.501	6.55127
	YLTQMVQEIAAQNYK	1	1	1	095930R_204840_eq		1799.9	High	3.74774	0							0
		Accession	Description	ΣCoverage	Σ# Proteins	Σ# Unique Peptides	Σ# Peptides	Σ# PSMs	Score A(3,8,10)	Coverage A(3,8,10)	# Peptides A(3,8,10)	# PSM A(3,8,10)	# AAs	MW [kDa]	calc. pI
		095930R_204840_eq	GO:0003723:Molecular Function:RNA binding; IPR004087:K Homology;IPR004088:K Homology, type 1;IPR018111:K Homology, type 1, subgroup;	19.04	1	17	17	21	77.7214	19.04	21	21	1266	141.501	6.55127
	EIADDFGGVQVSFPR	2	1	1	095930R_204840_eq		1636.8	High	3.38934	0	High	2.02252	0				0
		Accession	Description	ΣCoverage	Σ# Proteins	Σ# Unique Peptides	Σ# Peptides	Σ# PSMs	Score A(3,8,10)	Coverage A(3,8,10)	# Peptides A(3,8,10)	# PSM A(3,8,10)	# AAs	MW [kDa]	calc. pI
		095930R_204840_eq	GO:0003723:Molecular Function:RNA binding; IPR004087:K Homology;IPR004088:K Homology, type 1;IPR018111:K Homology, type 1, subgroup;	19.04	1	17	17	21	77.7214	19.04	21	21	1266	141.501	6.55127
	MDFAELTVEQK	2	1	1	095930R_204840_eq		1310.63	High	3.35134	0	High	2.00837	0				0
		Accession	Description	ΣCoverage	Σ# Proteins	Σ# Unique Peptides	Σ# Peptides	Σ# PSMs	Score A(3,8,10)	Coverage A(3,8,10)	# Peptides A(3,8,10)	# PSM A(3,8,10)	# AAs	MW [kDa]	calc. pI
		095930R_204840_eq	GO:0003723:Molecular Function:RNA binding; IPR004087:K Homology;IPR004088:K Homology, type 1;IPR018111:K Homology, type 1, subgroup;	19.04	1	17	17	21	77.7214	19.04	21	21	1266	141.501	6.55127
	ITLEGPPEEVEQAR	2	1	1	095930R_204840_eq		1567.8	High	3.28449	0	High	1.85942	0				0
		Accession	Description	ΣCoverage	Σ# Proteins	Σ# Unique Peptides	Σ# Peptides	Σ# PSMs	Score A(3,8,10)	Coverage A(3,8,10)	# Peptides A(3,8,10)	# PSM A(3,8,10)	# AAs	MW [kDa]	calc. pI
		095930R_204840_eq	GO:0003723:Molecular Function:RNA binding; IPR004087:K Homology;IPR004088:K Homology, type 1;IPR018111:K Homology, type 1, subgroup;	19.04	1	17	17	21	77.7214	19.04	21	21	1266	141.501	6.55127
	NFQLVVIVDPK	1	1	1	095930R_204840_eq		1271.74	High	3.23301	0							0
		Accession	Description	ΣCoverage	Σ# Proteins	Σ# Unique Peptides	Σ# Peptides	Σ# PSMs	Score A(3,8,10)	Coverage A(3,8,10)	# Peptides A(3,8,10)	# PSM A(3,8,10)	# AAs	MW [kDa]	calc. pI
		095930R_204840_eq	GO:0003723:Molecular Function:RNA binding; IPR004087:K Homology;IPR004088:K Homology, type 1;IPR018111:K Homology, type 1, subgroup;	19.04	1	17	17	21	77.7214	19.04	21	21	1266	141.501	6.55127
	QLNDEQFGEEGK	1	1	1	095930R_204840_eq		1393.62	High	3.18727	0							0
		Accession	Description	ΣCoverage	Σ# Proteins	Σ# Unique Peptides	Σ# Peptides	Σ# PSMs	Score A(3,8,10)	Coverage A(3,8,10)	# Peptides A(3,8,10)	# PSM A(3,8,10)	# AAs	MW [kDa]	calc. pI
		095930R_204840_eq	GO:0003723:Molecular Function:RNA binding; IPR004087:K Homology;IPR004088:K Homology, type 1;IPR018111:K Homology, type 1, subgroup;	19.04	1	17	17	21	77.7214	19.04	21	21	1266	141.501	6.55127
	LGTALTQVYAR	1	1	1	095930R_204840_eq		1192.67				High	2.35462	0				0
		Accession	Description	ΣCoverage	Σ# Proteins	Σ# Unique Peptides	Σ# Peptides	Σ# PSMs	Score A(3,8,10)	Coverage A(3,8,10)	# Peptides A(3,8,10)	# PSM A(3,8,10)	# AAs	MW [kDa]	calc. pI
		095930R_204840_eq	GO:0003723:Molecular Function:RNA binding; IPR004087:K Homology;IPR004088:K Homology, type 1;IPR018111:K Homology, type 1, subgroup;	19.04	1	17	17	21	77.7214	19.04	21	21	1266	141.501	6.55127
	QLNDEQFGEEGKQQAK	1	1	1	095930R_204840_eq		1848.87							High	5.69601	0	1
		Accession	Description	ΣCoverage	Σ# Proteins	Σ# Unique Peptides	Σ# Peptides	Σ# PSMs	Score A(3,8,10)	Coverage A(3,8,10)	# Peptides A(3,8,10)	# PSM A(3,8,10)	# AAs	MW [kDa]	calc. pI
		095930R_204840_eq	GO:0003723:Molecular Function:RNA binding; IPR004087:K Homology;IPR004088:K Homology, type 1;IPR018111:K Homology, type 1, subgroup;	19.04	1	17	17	21	77.7214	19.04	21	21	1266	141.501	6.55127
	GPKDEILNQIIGDTGAR	1	1	1	095930R_204840_eq		1796.95							High	5.38163	0	1
		Accession	Description	ΣCoverage	Σ# Proteins	Σ# Unique Peptides	Σ# Peptides	Σ# PSMs	Score A(3,8,10)	Coverage A(3,8,10)	# Peptides A(3,8,10)	# PSM A(3,8,10)	# AAs	MW [kDa]	calc. pI
		095930R_204840_eq	GO:0003723:Molecular Function:RNA binding; IPR004087:K Homology;IPR004088:K Homology, type 1;IPR018111:K Homology, type 1, subgroup;	19.04	1	17	17	21	77.7214	19.04	21	21	1266	141.501	6.55127
	ANSVVIDEVVAPAWLHR	1	1	1	095930R_204840_eq		1876.01							High	5.18777	0	0
		Accession	Description	ΣCoverage	Σ# Proteins	Σ# Unique Peptides	Σ# Peptides	Σ# PSMs	Score A(3,8,10)	Coverage A(3,8,10)	# Peptides A(3,8,10)	# PSM A(3,8,10)	# AAs	MW [kDa]	calc. pI
		095930R_204840_eq	GO:0003723:Molecular Function:RNA binding; IPR004087:K Homology;IPR004088:K Homology, type 1;IPR018111:K Homology, type 1, subgroup;	19.04	1	17	17	21	77.7214	19.04	21	21	1266	141.501	6.55127
	AALLALVPITEEVEVPFDYHR	1	1	1	095930R_204840_eq		2382.27							High	4.4913	0	0
		Accession	Description	ΣCoverage	Σ# Proteins	Σ# Unique Peptides	Σ# Peptides	Σ# PSMs	Score A(3,8,10)	Coverage A(3,8,10)	# Peptides A(3,8,10)	# PSM A(3,8,10)	# AAs	MW [kDa]	calc. pI
		095930R_204840_eq	GO:0003723:Molecular Function:RNA binding; IPR004087:K Homology;IPR004088:K Homology, type 1;IPR018111:K Homology, type 1, subgroup;	19.04	1	17	17	21	77.7214	19.04	21	21	1266	141.501	6.55127
	ARHEIQLISDEQAK	1	1	1	095930R_204840_eq		1637.86							High	4.14938	0	1
		Accession	Description	ΣCoverage	Σ# Proteins	Σ# Unique Peptides	Σ# Peptides	Σ# PSMs	Score A(3,8,10)	Coverage A(3,8,10)	# Peptides A(3,8,10)	# PSM A(3,8,10)	# AAs	MW [kDa]	calc. pI
		095930R_204840_eq	GO:0003723:Molecular Function:RNA binding; IPR004087:K Homology;IPR004088:K Homology, type 1;IPR018111:K Homology, type 1, subgroup;	19.04	1	17	17	21	77.7214	19.04	21	21	1266	141.501	6.55127
	INIPPPSVNKDELTVAGEK	1	1	1	095930R_204840_eq		2021.09							High	4.05301	0	1
		Accession	Description	ΣCoverage	Σ# Proteins	Σ# Unique Peptides	Σ# Peptides	Σ# PSMs	Score A(3,8,10)	Coverage A(3,8,10)	# Peptides A(3,8,10)	# PSM A(3,8,10)	# AAs	MW [kDa]	calc. pI
		095930R_204840_eq	GO:0003723:Molecular Function:RNA binding; IPR004087:K Homology;IPR004088:K Homology, type 1;IPR018111:K Homology, type 1, subgroup;	19.04	1	17	17	21	77.7214	19.04	21	21	1266	141.501	6.55127
	AELENLIKDLDK	1	1	1	095930R_204840_eq		1400.76							High	3.71823	0	1
		Accession	Description	ΣCoverage	Σ# Proteins	Σ# Unique Peptides	Σ# Peptides	Σ# PSMs	Score A(3,8,10)	Coverage A(3,8,10)	# Peptides A(3,8,10)	# PSM A(3,8,10)	# AAs	MW [kDa]	calc. pI
		095930R_204840_eq	GO:0003723:Molecular Function:RNA binding; IPR004087:K Homology;IPR004088:K Homology, type 1;IPR018111:K Homology, type 1, subgroup;	19.04	1	17	17	21	77.7214	19.04	21	21	1266	141.501	6.55127
	KSDIILITGNK	1	1	1	095930R_204840_eq		1201.71							High	3.55032	0	1
		Accession	Description	ΣCoverage	Σ# Proteins	Σ# Unique Peptides	Σ# Peptides	Σ# PSMs	Score A(3,8,10)	Coverage A(3,8,10)	# Peptides A(3,8,10)	# PSM A(3,8,10)	# AAs	MW [kDa]	calc. pI
		095930R_204840_eq	GO:0003723:Molecular Function:RNA binding; IPR004087:K Homology;IPR004088:K Homology, type 1;IPR018111:K Homology, type 1, subgroup;	19.04	1	17	17	21	77.7214	19.04	21	21	1266	141.501	6.55127
Bb_296160F	GO:0005515:Molecular Function:protein binding; IPR000048:IQ motif, EF-hand binding site;IPR003598:Immunoglobulin subtype 2;IPR003599:Immunoglobulin subtype;IPR007110:Immunoglobulin-like;IPR013098:Immunoglobulin I-set;	16.05	1	2	2	3	13.2444	16.05	3	3	243	26.7096	5.61768
	Sequence	# PSMs	# Proteins	# Protein Groups	Protein Group Accessions	Modifications	MH+ [Da]	A3	XCorr A3	Probability A3	A8	XCorr A8	Probability A8	A10	XCorr A10	Probability A10	# Missed Cleavages
	EIDEGGRFSYEDSPDYSILR	2	1	1	296160F_162960_eq		2348.07	High	3.31786	0				High	5.62131	0	1
		Accession	Description	ΣCoverage	Σ# Proteins	Σ# Unique Peptides	Σ# Peptides	Σ# PSMs	Score A(3,8,10)	Coverage A(3,8,10)	# Peptides A(3,8,10)	# PSM A(3,8,10)	# AAs	MW [kDa]	calc. pI
		296160F_162960_eq	GO:0005515:Molecular Function:protein binding; IPR000048:IQ motif, EF-hand binding site;IPR003598:Immunoglobulin subtype 2;IPR003599:Immunoglobulin subtype;IPR007110:Immunoglobulin-like;IPR013098:Immunoglobulin I-set;	16.05	1	2	2	3	13.2444	16.05	3	3	243	26.7096	5.61768
	AQAGDAGKYEIEIVNDLGK	1	1	1	296160F_162960_eq		1991.01							High	4.30524	0	1
		Accession	Description	ΣCoverage	Σ# Proteins	Σ# Unique Peptides	Σ# Peptides	Σ# PSMs	Score A(3,8,10)	Coverage A(3,8,10)	# Peptides A(3,8,10)	# PSM A(3,8,10)	# AAs	MW [kDa]	calc. pI
		296160F_162960_eq	GO:0005515:Molecular Function:protein binding; IPR000048:IQ motif, EF-hand binding site;IPR003598:Immunoglobulin subtype 2;IPR003599:Immunoglobulin subtype;IPR007110:Immunoglobulin-like;IPR013098:Immunoglobulin I-set;	16.05	1	2	2	3	13.2444	16.05	3	3	243	26.7096	5.61768
Bb191620F	GO:0003676:Molecular Function:nucleic acid binding; IPR000504:RNA recognition motif domain;	15.74	1	5	5	7	33.6506	15.74	7	7	413	40.3944	8.88037
	Sequence	# PSMs	# Proteins	# Protein Groups	Protein Group Accessions	Modifications	MH+ [Da]	A3	XCorr A3	Probability A3	A8	XCorr A8	Probability A8	A10	XCorr A10	Probability A10	# Missed Cleavages
	LFIGGLSYETNEDGLK	1	1	1	191620F_141800_eq		1755.88	High	4.7602	0							0
		Accession	Description	ΣCoverage	Σ# Proteins	Σ# Unique Peptides	Σ# Peptides	Σ# PSMs	Score A(3,8,10)	Coverage A(3,8,10)	# Peptides A(3,8,10)	# PSM A(3,8,10)	# AAs	MW [kDa]	calc. pI
		191620F_141800_eq	GO:0003676:Molecular Function:nucleic acid binding; IPR000504:RNA recognition motif domain;	15.74	1	5	5	7	33.6506	15.74	7	7	413	40.3944	8.88037
	KLFIGGLSYETNEDGLK	2	1	1	191620F_141800_eq		1883.98	High	3.94218	0				High	6.15688	0	1
		Accession	Description	ΣCoverage	Σ# Proteins	Σ# Unique Peptides	Σ# Peptides	Σ# PSMs	Score A(3,8,10)	Coverage A(3,8,10)	# Peptides A(3,8,10)	# PSM A(3,8,10)	# AAs	MW [kDa]	calc. pI
		191620F_141800_eq	GO:0003676:Molecular Function:nucleic acid binding; IPR000504:RNA recognition motif domain;	15.74	1	5	5	7	33.6506	15.74	7	7	413	40.3944	8.88037
	AHFGQHGEIVDVVVMR	2	1	1	191620F_141800_eq		1793.91	High	3.50724	0				High	4.90201	0	0
		Accession	Description	ΣCoverage	Σ# Proteins	Σ# Unique Peptides	Σ# Peptides	Σ# PSMs	Score A(3,8,10)	Coverage A(3,8,10)	# Peptides A(3,8,10)	# PSM A(3,8,10)	# AAs	MW [kDa]	calc. pI
		191620F_141800_eq	GO:0003676:Molecular Function:nucleic acid binding; IPR000504:RNA recognition motif domain;	15.74	1	5	5	7	33.6506	15.74	7	7	413	40.3944	8.88037
	GFAFISFDDHDPVDK	1	1	1	191620F_141800_eq		1709.78							High	5.217	0	0
		Accession	Description	ΣCoverage	Σ# Proteins	Σ# Unique Peptides	Σ# Peptides	Σ# PSMs	Score A(3,8,10)	Coverage A(3,8,10)	# Peptides A(3,8,10)	# PSM A(3,8,10)	# AAs	MW [kDa]	calc. pI
		191620F_141800_eq	GO:0003676:Molecular Function:nucleic acid binding; IPR000504:RNA recognition motif domain;	15.74	1	5	5	7	33.6506	15.74	7	7	413	40.3944	8.88037
	YGTIESVDVMTDKDTGK	1	1	1	191620F_141800_eq		1858.87							High	5.1651	0	1
		Accession	Description	ΣCoverage	Σ# Proteins	Σ# Unique Peptides	Σ# Peptides	Σ# PSMs	Score A(3,8,10)	Coverage A(3,8,10)	# Peptides A(3,8,10)	# PSM A(3,8,10)	# AAs	MW [kDa]	calc. pI
		191620F_141800_eq	GO:0003676:Molecular Function:nucleic acid binding; IPR000504:RNA recognition motif domain;	15.74	1	5	5	7	33.6506	15.74	7	7	413	40.3944	8.88037
Bb069270F	GO:0005515:Molecular Function:protein binding; IPR000626:Ubiquitin;IPR019954:Ubiquitin conserved site;IPR019955:Ubiquitin supergroup;IPR019956:Ubiquitin subgroup;	15.02	2	1	1	2	5.50045	15.02	2	2	213	24.212	7.48877
	Sequence	# PSMs	# Proteins	# Protein Groups	Protein Group Accessions	Modifications	MH+ [Da]	A3	XCorr A3	Probability A3	A8	XCorr A8	Probability A8	A10	XCorr A10	Probability A10	# Missed Cleavages
	TITLEVEPSDTIENVK	2	2	1	069270F_055800_eq		1787.93	High	3.64034	0	High	1.86011	0				0
		Accession	Description	ΣCoverage	Σ# Proteins	Σ# Unique Peptides	Σ# Peptides	Σ# PSMs	Score A(3,8,10)	Coverage A(3,8,10)	# Peptides A(3,8,10)	# PSM A(3,8,10)	# AAs	MW [kDa]	calc. pI
		069270F_055800_eq	GO:0005515:Molecular Function:protein binding; IPR000626:Ubiquitin;IPR019954:Ubiquitin conserved site;IPR019955:Ubiquitin supergroup;IPR019956:Ubiquitin subgroup;	15.02	2	1	1	2	5.50045	15.02	2	2	213	24.212	7.48877
Bb053750F	GO:0016874:Molecular Function:ligase activity; IPR000022:Carboxyl transferase;IPR011762:Acetyl-coenzyme A carboxyltransferase, N-terminal;IPR011763:Acetyl-coenzyme A carboxyltransferase, C-terminal;	14.55	1	7	7	9	30.698	14.55	9	9	605	66.5451	7.97217
	Sequence	# PSMs	# Proteins	# Protein Groups	Protein Group Accessions	Modifications	MH+ [Da]	A3	XCorr A3	Probability A3	A8	XCorr A8	Probability A8	A10	XCorr A10	Probability A10	# Missed Cleavages
	IQEGVESLAGYADIFQR	1	1	1	053750F_044940_in		1895.95	High	3.98437	0							0
		Accession	Description	ΣCoverage	Σ# Proteins	Σ# Unique Peptides	Σ# Peptides	Σ# PSMs	Score A(3,8,10)	Coverage A(3,8,10)	# Peptides A(3,8,10)	# PSM A(3,8,10)	# AAs	MW [kDa]	calc. pI
		053750F_044940_in	GO:0016874:Molecular Function:ligase activity; IPR000022:Carboxyl transferase;IPR011762:Acetyl-coenzyme A carboxyltransferase, N-terminal;IPR011763:Acetyl-coenzyme A carboxyltransferase, C-terminal;	14.55	1	7	7	9	30.698	14.55	9	9	605	66.5451	7.97217
	DTSYLFITGPDVVK	1	1	1	053750F_044940_in		1554.8	High	3.62438	0							0
		Accession	Description	ΣCoverage	Σ# Proteins	Σ# Unique Peptides	Σ# Peptides	Σ# PSMs	Score A(3,8,10)	Coverage A(3,8,10)	# Peptides A(3,8,10)	# PSM A(3,8,10)	# AAs	MW [kDa]	calc. pI
		053750F_044940_in	GO:0016874:Molecular Function:ligase activity; IPR000022:Carboxyl transferase;IPR011762:Acetyl-coenzyme A carboxyltransferase, N-terminal;IPR011763:Acetyl-coenzyme A carboxyltransferase, C-terminal;	14.55	1	7	7	9	30.698	14.55	9	9	605	66.5451	7.97217
	ADINYAWPTAEVAVMGAK	1	1	1	053750F_044940_in		1906.94	High	3.59894	0							0
		Accession	Description	ΣCoverage	Σ# Proteins	Σ# Unique Peptides	Σ# Peptides	Σ# PSMs	Score A(3,8,10)	Coverage A(3,8,10)	# Peptides A(3,8,10)	# PSM A(3,8,10)	# AAs	MW [kDa]	calc. pI
		053750F_044940_in	GO:0016874:Molecular Function:ligase activity; IPR000022:Carboxyl transferase;IPR011762:Acetyl-coenzyme A carboxyltransferase, N-terminal;IPR011763:Acetyl-coenzyme A carboxyltransferase, C-terminal;	14.55	1	7	7	9	30.698	14.55	9	9	605	66.5451	7.97217
	AYGGAYDVMASK	1	1	1	053750F_044940_in		1232.56	High	3.39367	0							0
		Accession	Description	ΣCoverage	Σ# Proteins	Σ# Unique Peptides	Σ# Peptides	Σ# PSMs	Score A(3,8,10)	Coverage A(3,8,10)	# Peptides A(3,8,10)	# PSM A(3,8,10)	# AAs	MW [kDa]	calc. pI
		053750F_044940_in	GO:0016874:Molecular Function:ligase activity; IPR000022:Carboxyl transferase;IPR011762:Acetyl-coenzyme A carboxyltransferase, N-terminal;IPR011763:Acetyl-coenzyme A carboxyltransferase, C-terminal;	14.55	1	7	7	9	30.698	14.55	9	9	605	66.5451	7.97217
	SVTREEVTQEELGGAK	2	1	1	053750F_044940_in		1732.87	High	3.26508	0				High	5.57328	0	1
		Accession	Description	ΣCoverage	Σ# Proteins	Σ# Unique Peptides	Σ# Peptides	Σ# PSMs	Score A(3,8,10)	Coverage A(3,8,10)	# Peptides A(3,8,10)	# PSM A(3,8,10)	# AAs	MW [kDa]	calc. pI
		053750F_044940_in	GO:0016874:Molecular Function:ligase activity; IPR000022:Carboxyl transferase;IPR011762:Acetyl-coenzyme A carboxyltransferase, N-terminal;IPR011763:Acetyl-coenzyme A carboxyltransferase, C-terminal;	14.55	1	7	7	9	30.698	14.55	9	9	605	66.5451	7.97217
	AFENDIDALLR	2	1	1	053750F_044940_in		1276.65	High	3.19568	0	High	2.00049	0				0
		Accession	Description	ΣCoverage	Σ# Proteins	Σ# Unique Peptides	Σ# Peptides	Σ# PSMs	Score A(3,8,10)	Coverage A(3,8,10)	# Peptides A(3,8,10)	# PSM A(3,8,10)	# AAs	MW [kDa]	calc. pI
		053750F_044940_in	GO:0016874:Molecular Function:ligase activity; IPR000022:Carboxyl transferase;IPR011762:Acetyl-coenzyme A carboxyltransferase, N-terminal;IPR011763:Acetyl-coenzyme A carboxyltransferase, C-terminal;	14.55	1	7	7	9	30.698	14.55	9	9	605	66.5451	7.97217
	EEVTQEELGGAK	1	1	1	053750F_044940_in		1289.62				High	2.06212	0				0
		Accession	Description	ΣCoverage	Σ# Proteins	Σ# Unique Peptides	Σ# Peptides	Σ# PSMs	Score A(3,8,10)	Coverage A(3,8,10)	# Peptides A(3,8,10)	# PSM A(3,8,10)	# AAs	MW [kDa]	calc. pI
		053750F_044940_in	GO:0016874:Molecular Function:ligase activity; IPR000022:Carboxyl transferase;IPR011762:Acetyl-coenzyme A carboxyltransferase, N-terminal;IPR011763:Acetyl-coenzyme A carboxyltransferase, C-terminal;	14.55	1	7	7	9	30.698	14.55	9	9	605	66.5451	7.97217
Bb263730R	GO:0003676:Molecular Function:nucleic acid binding; IPR000504:RNA recognition motif domain;	14.37	1	2	2	3	9.25625	14.37	3	3	174	17.7277	9.26123
	Sequence	# PSMs	# Proteins	# Protein Groups	Protein Group Accessions	Modifications	MH+ [Da]	A3	XCorr A3	Probability A3	A8	XCorr A8	Probability A8	A10	XCorr A10	Probability A10	# Missed Cleavages
	GFAFVTFADEDSAAR	2	1	1	263730R_222940_eq		1603.74	High	3.74946	0	High	1.88472	0				0
		Accession	Description	ΣCoverage	Σ# Proteins	Σ# Unique Peptides	Σ# Peptides	Σ# PSMs	Score A(3,8,10)	Coverage A(3,8,10)	# Peptides A(3,8,10)	# PSM A(3,8,10)	# AAs	MW [kDa]	calc. pI
		263730R_222940_eq	GO:0003676:Molecular Function:nucleic acid binding; IPR000504:RNA recognition motif domain;	14.37	1	2	2	3	9.25625	14.37	3	3	174	17.7277	9.26123
	ALDQTDLGRR	1	1	1	263730R_222940_eq		1144.61							High	3.62207	0	1
		Accession	Description	ΣCoverage	Σ# Proteins	Σ# Unique Peptides	Σ# Peptides	Σ# PSMs	Score A(3,8,10)	Coverage A(3,8,10)	# Peptides A(3,8,10)	# PSM A(3,8,10)	# AAs	MW [kDa]	calc. pI
		263730R_222940_eq	GO:0003676:Molecular Function:nucleic acid binding; IPR000504:RNA recognition motif domain;	14.37	1	2	2	3	9.25625	14.37	3	3	174	17.7277	9.26123
Bb193750R	GO:0005874:Cellular Component:microtubule;GO:0007017:Biological Process:microtubule-based process;GO:0005525:Molecular Function:GTP binding;GO:0007018:Biological Process:microtubule-based movement;GO:0005198:Molecular Function:structural molecule activity;GO:0043234:Cellular Component:protein complex;GO:0051258:Biological Process:protein polymerization;GO:0006184:Biological Process:GTP catabolic …	9.97	2	2	2	3	10.657	9.97	3	3	602	67.1012	4.81787
	Sequence	# PSMs	# Proteins	# Protein Groups	Protein Group Accessions	Modifications	MH+ [Da]	A3	XCorr A3	Probability A3	A8	XCorr A8	Probability A8	A10	XCorr A10	Probability A10	# Missed Cleavages
	IMNTFSVVPSPK	1	2	1	193750R_286410_eq		1319.7	High	3.37186	0							0
		Accession	Description	ΣCoverage	Σ# Proteins	Σ# Unique Peptides	Σ# Peptides	Σ# PSMs	Score A(3,8,10)	Coverage A(3,8,10)	# Peptides A(3,8,10)	# PSM A(3,8,10)	# AAs	MW [kDa]	calc. pI
		193750R_286410_eq	GO:0005874:Cellular Component:microtubule;GO:0007017:Biological Process:microtubule-based process;GO:0005525:Molecular Function:GTP binding;GO:0007018:Biological Process:microtubule-based movement;GO:0005198:Molecular Function:structural molecule activity;GO:0043234:Cellular Component:protein complex;GO:0051258:Biological Process:protein polymerization;GO:0006184:Biological Process:GTP catabolic …	9.97	2	2	2	3	10.657	9.97	3	3	602	67.1012	4.81787
	GHYTEGAELVDSVLDVVR	2	2	1	193750R_286410_eq		1958.98	High	3.25124	0				High	4.03385	0	0
		Accession	Description	ΣCoverage	Σ# Proteins	Σ# Unique Peptides	Σ# Peptides	Σ# PSMs	Score A(3,8,10)	Coverage A(3,8,10)	# Peptides A(3,8,10)	# PSM A(3,8,10)	# AAs	MW [kDa]	calc. pI
		193750R_286410_eq	GO:0005874:Cellular Component:microtubule;GO:0007017:Biological Process:microtubule-based process;GO:0005525:Molecular Function:GTP binding;GO:0007018:Biological Process:microtubule-based movement;GO:0005198:Molecular Function:structural molecule activity;GO:0043234:Cellular Component:protein complex;GO:0051258:Biological Process:protein polymerization;GO:0006184:Biological Process:GTP catabolic …	9.97	2	2	2	3	10.657	9.97	3	3	602	67.1012	4.81787
Bb025960R	GO:0005524:Molecular Function:ATP binding; IPR004000:Actin-like;IPR004001:Actin, conserved site;IPR020902:Actin/actin-like conserved site;	9.66	11	2	2	2	8.96796	9.66	2	2	321	35.7887	5.5542
	Sequence	# PSMs	# Proteins	# Protein Groups	Protein Group Accessions	Modifications	MH+ [Da]	A3	XCorr A3	Probability A3	A8	XCorr A8	Probability A8	A10	XCorr A10	Probability A10	# Missed Cleavages
	VAPEEHPVLLTEAPLNPK	1	7	1	025960R_298510_eq		1954.06							High	4.88841	0	0
		Accession	Description	ΣCoverage	Σ# Proteins	Σ# Unique Peptides	Σ# Peptides	Σ# PSMs	Score A(3,8,10)	Coverage A(3,8,10)	# Peptides A(3,8,10)	# PSM A(3,8,10)	# AAs	MW [kDa]	calc. pI
		025960R_298510_eq	GO:0005524:Molecular Function:ATP binding; IPR004000:Actin-like;IPR004001:Actin, conserved site;IPR020902:Actin/actin-like conserved site;	9.66	11	2	2	2	8.96796	9.66	2	2	321	35.7887	5.5542
	QEYDESGPSIVHR	1	10	1	025960R_298510_eq		1516.7							High	4.07955	0	0
		Accession	Description	ΣCoverage	Σ# Proteins	Σ# Unique Peptides	Σ# Peptides	Σ# PSMs	Score A(3,8,10)	Coverage A(3,8,10)	# Peptides A(3,8,10)	# PSM A(3,8,10)	# AAs	MW [kDa]	calc. pI
		025960R_298510_eq	GO:0005524:Molecular Function:ATP binding; IPR004000:Actin-like;IPR004001:Actin, conserved site;IPR020902:Actin/actin-like conserved site;	9.66	11	2	2	2	8.96796	9.66	2	2	321	35.7887	5.5542
Bb016450R	IPR019410:Nicotinamide N-methyltransferase, putative;	9.58	1	1	1	1	3.98089	9.58	1	1	261	29.5747	5.35107
	Sequence	# PSMs	# Proteins	# Protein Groups	Protein Group Accessions	Modifications	MH+ [Da]	A3	XCorr A3	Probability A3	A8	XCorr A8	Probability A8	A10	XCorr A10	Probability A10	# Missed Cleavages
	TVLELGAGTGLLGLVAASLSPCPRK	1	1	1	016450R_304460_eq	T1(Phospho); T9(Phospho); S18(Phospho); C22(Carbamidomethyl)	2720.28	High	3.98089	0							1
		Accession	Description	ΣCoverage	Σ# Proteins	Σ# Unique Peptides	Σ# Peptides	Σ# PSMs	Score A(3,8,10)	Coverage A(3,8,10)	# Peptides A(3,8,10)	# PSM A(3,8,10)	# AAs	MW [kDa]	calc. pI
		016450R_304460_eq	IPR019410:Nicotinamide N-methyltransferase, putative;	9.58	1	1	1	1	3.98089	9.58	1	1	261	29.5747	5.35107
Bb036600R	GO:0008152:Biological Process:metabolic process;GO:0003824:Molecular Function:catalytic activity;GO:0016874:Molecular Function:ligase activity;GO:0005524:Molecular Function:ATP binding;GO:0046872:Molecular Function:metal ion binding; IPR000089:Biotin/lipoyl attachment;IPR001882:Biotin-binding site;IPR005479:Carbamoyl-phosphate synthetase, large subunit, ATP-binding;IPR005481:Carbamoyl-phosphate s…	8.17	1	4	4	5	15.9206	8.17	5	5	722	78.9457	5.78271
	Sequence	# PSMs	# Proteins	# Protein Groups	Protein Group Accessions	Modifications	MH+ [Da]	A3	XCorr A3	Probability A3	A8	XCorr A8	Probability A8	A10	XCorr A10	Probability A10	# Missed Cleavages
	AAAGEPLPVTQEDIR	2	1	1	036600R_247630_eq		1566.81	High	3.43549	0	High	1.83032	0				0
		Accession	Description	ΣCoverage	Σ# Proteins	Σ# Unique Peptides	Σ# Peptides	Σ# PSMs	Score A(3,8,10)	Coverage A(3,8,10)	# Peptides A(3,8,10)	# PSM A(3,8,10)	# AAs	MW [kDa]	calc. pI
		036600R_247630_eq	GO:0008152:Biological Process:metabolic process;GO:0003824:Molecular Function:catalytic activity;GO:0016874:Molecular Function:ligase activity;GO:0005524:Molecular Function:ATP binding;GO:0046872:Molecular Function:metal ion binding; IPR000089:Biotin/lipoyl attachment;IPR001882:Biotin-binding site;IPR005479:Carbamoyl-phosphate synthetase, large subunit, ATP-binding;IPR005481:Carbamoyl-phosphate s…	8.17	1	4	4	5	15.9206	8.17	5	5	722	78.9457	5.78271
	SFNDEIMLVEK	1	1	1	036600R_247630_eq		1324.64	High	3.31433	0							0
		Accession	Description	ΣCoverage	Σ# Proteins	Σ# Unique Peptides	Σ# Peptides	Σ# PSMs	Score A(3,8,10)	Coverage A(3,8,10)	# Peptides A(3,8,10)	# PSM A(3,8,10)	# AAs	MW [kDa]	calc. pI
		036600R_247630_eq	GO:0008152:Biological Process:metabolic process;GO:0003824:Molecular Function:catalytic activity;GO:0016874:Molecular Function:ligase activity;GO:0005524:Molecular Function:ATP binding;GO:0046872:Molecular Function:metal ion binding; IPR000089:Biotin/lipoyl attachment;IPR001882:Biotin-binding site;IPR005479:Carbamoyl-phosphate synthetase, large subunit, ATP-binding;IPR005481:Carbamoyl-phosphate s…	8.17	1	4	4	5	15.9206	8.17	5	5	722	78.9457	5.78271
	GSGSTGGAVAPMPGVIEK	1	1	1	036600R_247630_eq		1614.81				High	2.16727	0				0
		Accession	Description	ΣCoverage	Σ# Proteins	Σ# Unique Peptides	Σ# Peptides	Σ# PSMs	Score A(3,8,10)	Coverage A(3,8,10)	# Peptides A(3,8,10)	# PSM A(3,8,10)	# AAs	MW [kDa]	calc. pI
		036600R_247630_eq	GO:0008152:Biological Process:metabolic process;GO:0003824:Molecular Function:catalytic activity;GO:0016874:Molecular Function:ligase activity;GO:0005524:Molecular Function:ATP binding;GO:0046872:Molecular Function:metal ion binding; IPR000089:Biotin/lipoyl attachment;IPR001882:Biotin-binding site;IPR005479:Carbamoyl-phosphate synthetase, large subunit, ATP-binding;IPR005481:Carbamoyl-phosphate s…	8.17	1	4	4	5	15.9206	8.17	5	5	722	78.9457	5.78271
	AGDEVSVHYDPMIAK	1	1	1	036600R_247630_eq		1631.77							High	5.17317	0	0
		Accession	Description	ΣCoverage	Σ# Proteins	Σ# Unique Peptides	Σ# Peptides	Σ# PSMs	Score A(3,8,10)	Coverage A(3,8,10)	# Peptides A(3,8,10)	# PSM A(3,8,10)	# AAs	MW [kDa]	calc. pI
		036600R_247630_eq	GO:0008152:Biological Process:metabolic process;GO:0003824:Molecular Function:catalytic activity;GO:0016874:Molecular Function:ligase activity;GO:0005524:Molecular Function:ATP binding;GO:0046872:Molecular Function:metal ion binding; IPR000089:Biotin/lipoyl attachment;IPR001882:Biotin-binding site;IPR005479:Carbamoyl-phosphate synthetase, large subunit, ATP-binding;IPR005481:Carbamoyl-phosphate s…	8.17	1	4	4	5	15.9206	8.17	5	5	722	78.9457	5.78271
Bb061210R	GO:0008152:Biological Process:metabolic process;GO:0003824:Molecular Function:catalytic activity;GO:0016874:Molecular Function:ligase activity;GO:0005524:Molecular Function:ATP binding;GO:0046872:Molecular Function:metal ion binding; IPR000089:Biotin/lipoyl attachment;IPR001882:Biotin-binding site;IPR005479:Carbamoyl-phosphate synthetase, large subunit, ATP-binding;IPR005481:Carbamoyl-phosphate s…	7.38	1	4	4	5	18.2073	7.38	5	5	705	78.4006	5.89697
	Sequence	# PSMs	# Proteins	# Protein Groups	Protein Group Accessions	Modifications	MH+ [Da]	A3	XCorr A3	Probability A3	A8	XCorr A8	Probability A8	A10	XCorr A10	Probability A10	# Missed Cleavages
	LQVEHPITECITGIDIVQQMIR	1	1	1	061210R_277490_eq	C10(Carbamidomethyl)	2593.35	High	4.38749	0							0
		Accession	Description	ΣCoverage	Σ# Proteins	Σ# Unique Peptides	Σ# Peptides	Σ# PSMs	Score A(3,8,10)	Coverage A(3,8,10)	# Peptides A(3,8,10)	# PSM A(3,8,10)	# AAs	MW [kDa]	calc. pI
		061210R_277490_eq	GO:0008152:Biological Process:metabolic process;GO:0003824:Molecular Function:catalytic activity;GO:0016874:Molecular Function:ligase activity;GO:0005524:Molecular Function:ATP binding;GO:0046872:Molecular Function:metal ion binding; IPR000089:Biotin/lipoyl attachment;IPR001882:Biotin-binding site;IPR005479:Carbamoyl-phosphate synthetase, large subunit, ATP-binding;IPR005481:Carbamoyl-phosphate s…	7.38	1	4	4	5	18.2073	7.38	5	5	705	78.4006	5.89697
	VVEEAPSIFLDPDTR	1	1	1	061210R_277490_eq		1687.85	High	3.95969	0							0
		Accession	Description	ΣCoverage	Σ# Proteins	Σ# Unique Peptides	Σ# Peptides	Σ# PSMs	Score A(3,8,10)	Coverage A(3,8,10)	# Peptides A(3,8,10)	# PSM A(3,8,10)	# AAs	MW [kDa]	calc. pI
		061210R_277490_eq	GO:0008152:Biological Process:metabolic process;GO:0003824:Molecular Function:catalytic activity;GO:0016874:Molecular Function:ligase activity;GO:0005524:Molecular Function:ATP binding;GO:0046872:Molecular Function:metal ion binding; IPR000089:Biotin/lipoyl attachment;IPR001882:Biotin-binding site;IPR005479:Carbamoyl-phosphate synthetase, large subunit, ATP-binding;IPR005481:Carbamoyl-phosphate s…	7.38	1	4	4	5	18.2073	7.38	5	5	705	78.4006	5.89697
	LSSQEAASSFGDDR	2	1	1	061210R_277490_eq		1469.65	High	3.77561	0	High	2.30274	0				0
		Accession	Description	ΣCoverage	Σ# Proteins	Σ# Unique Peptides	Σ# Peptides	Σ# PSMs	Score A(3,8,10)	Coverage A(3,8,10)	# Peptides A(3,8,10)	# PSM A(3,8,10)	# AAs	MW [kDa]	calc. pI
		061210R_277490_eq	GO:0008152:Biological Process:metabolic process;GO:0003824:Molecular Function:catalytic activity;GO:0016874:Molecular Function:ligase activity;GO:0005524:Molecular Function:ATP binding;GO:0046872:Molecular Function:metal ion binding; IPR000089:Biotin/lipoyl attachment;IPR001882:Biotin-binding site;IPR005479:Carbamoyl-phosphate synthetase, large subunit, ATP-binding;IPR005481:Carbamoyl-phosphate s…	7.38	1	4	4	5	18.2073	7.38	5	5	705	78.4006	5.89697
	VVEEAPSIFLDPDTRR	1	1	1	061210R_277490_eq		1843.95							High	3.78173	0	1
		Accession	Description	ΣCoverage	Σ# Proteins	Σ# Unique Peptides	Σ# Peptides	Σ# PSMs	Score A(3,8,10)	Coverage A(3,8,10)	# Peptides A(3,8,10)	# PSM A(3,8,10)	# AAs	MW [kDa]	calc. pI
		061210R_277490_eq	GO:0008152:Biological Process:metabolic process;GO:0003824:Molecular Function:catalytic activity;GO:0016874:Molecular Function:ligase activity;GO:0005524:Molecular Function:ATP binding;GO:0046872:Molecular Function:metal ion binding; IPR000089:Biotin/lipoyl attachment;IPR001882:Biotin-binding site;IPR005479:Carbamoyl-phosphate synthetase, large subunit, ATP-binding;IPR005481:Carbamoyl-phosphate s…	7.38	1	4	4	5	18.2073	7.38	5	5	705	78.4006	5.89697
Bb203430F	NULL	7.15	1	4	4	6	21.0092	7.15	6	6	1035	114.849	6.04932
	Sequence	# PSMs	# Proteins	# Protein Groups	Protein Group Accessions	Modifications	MH+ [Da]	A3	XCorr A3	Probability A3	A8	XCorr A8	Probability A8	A10	XCorr A10	Probability A10	# Missed Cleavages
	SSQTQLADTSTQLEESR	2	1	1	203430F_059420_in		1880.88	High	4.80305	0	High	2.46275	0				0
		Accession	Description	ΣCoverage	Σ# Proteins	Σ# Unique Peptides	Σ# Peptides	Σ# PSMs	Score A(3,8,10)	Coverage A(3,8,10)	# Peptides A(3,8,10)	# PSM A(3,8,10)	# AAs	MW [kDa]	calc. pI
		203430F_059420_in	NULL	7.15	1	4	4	6	21.0092	7.15	6	6	1035	114.849	6.04932
	VSQQQQEIQALYTR	2	1	1	203430F_059420_in		1691.87	High	4.1273	0	High	2.38954	0				0
		Accession	Description	ΣCoverage	Σ# Proteins	Σ# Unique Peptides	Σ# Peptides	Σ# PSMs	Score A(3,8,10)	Coverage A(3,8,10)	# Peptides A(3,8,10)	# PSM A(3,8,10)	# AAs	MW [kDa]	calc. pI
		203430F_059420_in	NULL	7.15	1	4	4	6	21.0092	7.15	6	6	1035	114.849	6.04932
	SESQQGSEELQALQEER	1	1	1	203430F_059420_in		1947.89	High	3.36819	0							0
		Accession	Description	ΣCoverage	Σ# Proteins	Σ# Unique Peptides	Σ# Peptides	Σ# PSMs	Score A(3,8,10)	Coverage A(3,8,10)	# Peptides A(3,8,10)	# PSM A(3,8,10)	# AAs	MW [kDa]	calc. pI
		203430F_059420_in	NULL	7.15	1	4	4	6	21.0092	7.15	6	6	1035	114.849	6.04932
	LHNQLAEMQTNSSQEAHIVQLQEENK	1	1	1	203430F_059420_in		3019.46							High	3.85838	0	0
		Accession	Description	ΣCoverage	Σ# Proteins	Σ# Unique Peptides	Σ# Peptides	Σ# PSMs	Score A(3,8,10)	Coverage A(3,8,10)	# Peptides A(3,8,10)	# PSM A(3,8,10)	# AAs	MW [kDa]	calc. pI
		203430F_059420_in	NULL	7.15	1	4	4	6	21.0092	7.15	6	6	1035	114.849	6.04932
Bb055720R	GO:0003723:Molecular Function:RNA binding;GO:0004540:Molecular Function:ribonuclease activity; IPR001900:Ribonuclease II/R;IPR022966:Ribonuclease II/R, conserved site;	7.11	1	1	1	1	3.20284	7.11	1	1	197	22.045	6.66846
	Sequence	# PSMs	# Proteins	# Protein Groups	Protein Group Accessions	Modifications	MH+ [Da]	A3	XCorr A3	Probability A3	A8	XCorr A8	Probability A8	A10	XCorr A10	Probability A10	# Missed Cleavages
	LLGACLGCAPAVEK	1	1	1	055720R_272110_in	C5(Carbamidomethyl); C8(Carbamidomethyl)	1458.75	High	3.20284	0							0
		Accession	Description	ΣCoverage	Σ# Proteins	Σ# Unique Peptides	Σ# Peptides	Σ# PSMs	Score A(3,8,10)	Coverage A(3,8,10)	# Peptides A(3,8,10)	# PSM A(3,8,10)	# AAs	MW [kDa]	calc. pI
		055720R_272110_in	GO:0003723:Molecular Function:RNA binding;GO:0004540:Molecular Function:ribonuclease activity; IPR001900:Ribonuclease II/R;IPR022966:Ribonuclease II/R, conserved site;	7.11	1	1	1	1	3.20284	7.11	1	1	197	22.045	6.66846
Bb041010R	GO:0005524:Molecular Function:ATP binding;GO:0033178:Cellular Component:proton-transporting two-sector ATPase complex, catalytic domain;GO:0015991:Biological Process:ATP hydrolysis coupled proton transport;GO:0016820:Molecular Function:hydrolase activity, acting on acid anhydrides, catalyzing transmembrane movement of substances;GO:0000166:Molecular Function:nucleotide binding;GO:0017111:Molecula…	6.88	1	1	1	1	4.47116	6.88	1	1	523	56.2124	5.31299
	Sequence	# PSMs	# Proteins	# Protein Groups	Protein Group Accessions	Modifications	MH+ [Da]	A3	XCorr A3	Probability A3	A8	XCorr A8	Probability A8	A10	XCorr A10	Probability A10	# Missed Cleavages
	AEPIKGQVVAVIGAVVDVQFDSGLPPILNALEVADR	1	1	1	041010R_315780_eq		3700.02	High	4.47116	0							1
		Accession	Description	ΣCoverage	Σ# Proteins	Σ# Unique Peptides	Σ# Peptides	Σ# PSMs	Score A(3,8,10)	Coverage A(3,8,10)	# Peptides A(3,8,10)	# PSM A(3,8,10)	# AAs	MW [kDa]	calc. pI
		041010R_315780_eq	GO:0005524:Molecular Function:ATP binding;GO:0033178:Cellular Component:proton-transporting two-sector ATPase complex, catalytic domain;GO:0015991:Biological Process:ATP hydrolysis coupled proton transport;GO:0016820:Molecular Function:hydrolase activity, acting on acid anhydrides, catalyzing transmembrane movement of substances;GO:0000166:Molecular Function:nucleotide binding;GO:0017111:Molecula…	6.88	1	1	1	1	4.47116	6.88	1	1	523	56.2124	5.31299
Bb188820F	GO:0005622:Cellular Component:intracellular;GO:0005840:Cellular Component:ribosome;GO:0006412:Biological Process:translation;GO:0003735:Molecular Function:structural constituent of ribosome; IPR002132:Ribosomal protein L5;IPR020929:Ribosomal protein L5, conserved site;IPR022803:Ribosomal protein L5 domain;	6.67	1	1	1	2	5.45939	6.67	2	2	210	23.7456	10.1987
	Sequence	# PSMs	# Proteins	# Protein Groups	Protein Group Accessions	Modifications	MH+ [Da]	A3	XCorr A3	Probability A3	A8	XCorr A8	Probability A8	A10	XCorr A10	Probability A10	# Missed Cleavages
	VLEQLTGQTPVFSK	2	1	1	188820F_110750_eq		1546.85	High	3.53621	0	High	1.92318	0				0
		Accession	Description	ΣCoverage	Σ# Proteins	Σ# Unique Peptides	Σ# Peptides	Σ# PSMs	Score A(3,8,10)	Coverage A(3,8,10)	# Peptides A(3,8,10)	# PSM A(3,8,10)	# AAs	MW [kDa]	calc. pI
		188820F_110750_eq	GO:0005622:Cellular Component:intracellular;GO:0005840:Cellular Component:ribosome;GO:0006412:Biological Process:translation;GO:0003735:Molecular Function:structural constituent of ribosome; IPR002132:Ribosomal protein L5;IPR020929:Ribosomal protein L5, conserved site;IPR022803:Ribosomal protein L5 domain;	6.67	1	1	1	2	5.45939	6.67	2	2	210	23.7456	10.1987
Bb131350F	IPR009053:Prefoldin;	6.22	1	9	9	13	56.9474	6.22	13	13	2169	248.653	5.52881
	Sequence	# PSMs	# Proteins	# Protein Groups	Protein Group Accessions	Modifications	MH+ [Da]	A3	XCorr A3	Probability A3	A8	XCorr A8	Probability A8	A10	XCorr A10	Probability A10	# Missed Cleavages
	SGLDQSLVLTEQTR	2	1	1	131350F_144870_eq		1546.81	High	4.09196	0	High	2.6362	0				0
		Accession	Description	ΣCoverage	Σ# Proteins	Σ# Unique Peptides	Σ# Peptides	Σ# PSMs	Score A(3,8,10)	Coverage A(3,8,10)	# Peptides A(3,8,10)	# PSM A(3,8,10)	# AAs	MW [kDa]	calc. pI
		131350F_144870_eq	IPR009053:Prefoldin;	6.22	1	9	9	13	56.9474	6.22	13	13	2169	248.653	5.52881
	ANLVVQLTAAER	1	1	1	131350F_144870_eq		1284.73	High	4.03064	0							0
		Accession	Description	ΣCoverage	Σ# Proteins	Σ# Unique Peptides	Σ# Peptides	Σ# PSMs	Score A(3,8,10)	Coverage A(3,8,10)	# Peptides A(3,8,10)	# PSM A(3,8,10)	# AAs	MW [kDa]	calc. pI
		131350F_144870_eq	IPR009053:Prefoldin;	6.22	1	9	9	13	56.9474	6.22	13	13	2169	248.653	5.52881
	EKAEISEQLSQTTR	2	1	1	131350F_144870_eq		1619.82	High	4.02278	0				High	4.91224	0	1
		Accession	Description	ΣCoverage	Σ# Proteins	Σ# Unique Peptides	Σ# Peptides	Σ# PSMs	Score A(3,8,10)	Coverage A(3,8,10)	# Peptides A(3,8,10)	# PSM A(3,8,10)	# AAs	MW [kDa]	calc. pI
		131350F_144870_eq	IPR009053:Prefoldin;	6.22	1	9	9	13	56.9474	6.22	13	13	2169	248.653	5.52881
	KEQLEGENQTILLNK	2	1	1	131350F_144870_eq		1756.94	High	3.93959	0				High	4.26814	0	1
		Accession	Description	ΣCoverage	Σ# Proteins	Σ# Unique Peptides	Σ# Peptides	Σ# PSMs	Score A(3,8,10)	Coverage A(3,8,10)	# Peptides A(3,8,10)	# PSM A(3,8,10)	# AAs	MW [kDa]	calc. pI
		131350F_144870_eq	IPR009053:Prefoldin;	6.22	1	9	9	13	56.9474	6.22	13	13	2169	248.653	5.52881
	ADKESLETQLYDSQTLASELQTR	2	1	1	131350F_144870_eq		2626.28	High	3.81549	0				High	5.47655	0	1
		Accession	Description	ΣCoverage	Σ# Proteins	Σ# Unique Peptides	Σ# Peptides	Σ# PSMs	Score A(3,8,10)	Coverage A(3,8,10)	# Peptides A(3,8,10)	# PSM A(3,8,10)	# AAs	MW [kDa]	calc. pI
		131350F_144870_eq	IPR009053:Prefoldin;	6.22	1	9	9	13	56.9474	6.22	13	13	2169	248.653	5.52881
	MQALNEGLGQDKIELNK	1	1	1	131350F_144870_eq		1900.98							High	6.0148	0	1
		Accession	Description	ΣCoverage	Σ# Proteins	Σ# Unique Peptides	Σ# Peptides	Σ# PSMs	Score A(3,8,10)	Coverage A(3,8,10)	# Peptides A(3,8,10)	# PSM A(3,8,10)	# AAs	MW [kDa]	calc. pI
		131350F_144870_eq	IPR009053:Prefoldin;	6.22	1	9	9	13	56.9474	6.22	13	13	2169	248.653	5.52881
	QEQDKTTINSLNQELK	1	1	1	131350F_144870_eq		1888.96							High	5.75201	0	1
		Accession	Description	ΣCoverage	Σ# Proteins	Σ# Unique Peptides	Σ# Peptides	Σ# PSMs	Score A(3,8,10)	Coverage A(3,8,10)	# Peptides A(3,8,10)	# PSM A(3,8,10)	# AAs	MW [kDa]	calc. pI
		131350F_144870_eq	IPR009053:Prefoldin;	6.22	1	9	9	13	56.9474	6.22	13	13	2169	248.653	5.52881
	NSALREETVTLK	1	1	1	131350F_144870_eq		1360.74							High	4.05228	0	1
		Accession	Description	ΣCoverage	Σ# Proteins	Σ# Unique Peptides	Σ# Peptides	Σ# PSMs	Score A(3,8,10)	Coverage A(3,8,10)	# Peptides A(3,8,10)	# PSM A(3,8,10)	# AAs	MW [kDa]	calc. pI
		131350F_144870_eq	IPR009053:Prefoldin;	6.22	1	9	9	13	56.9474	6.22	13	13	2169	248.653	5.52881
	LQAANADLQHQR	1	1	1	131350F_144870_eq		1364.7							High	3.93472	0	0
		Accession	Description	ΣCoverage	Σ# Proteins	Σ# Unique Peptides	Σ# Peptides	Σ# PSMs	Score A(3,8,10)	Coverage A(3,8,10)	# Peptides A(3,8,10)	# PSM A(3,8,10)	# AAs	MW [kDa]	calc. pI
		131350F_144870_eq	IPR009053:Prefoldin;	6.22	1	9	9	13	56.9474	6.22	13	13	2169	248.653	5.52881
Bb075260R	GO:0016874:Molecular Function:ligase activity;GO:0008152:Biological Process:metabolic process;GO:0003824:Molecular Function:catalytic activity;GO:0005524:Molecular Function:ATP binding;GO:0046872:Molecular Function:metal ion binding;GO:0006633:Biological Process:fatty acid biosynthetic process;GO:0003989:Molecular Function:acetyl-CoA carboxylase activity; IPR000022:Carboxyl transferase;IPR000089:…	5.97	1	7	7	11	41.9591	5.97	11	11	1776	199.72	6.32861
	Sequence	# PSMs	# Proteins	# Protein Groups	Protein Group Accessions	Modifications	MH+ [Da]	A3	XCorr A3	Probability A3	A8	XCorr A8	Probability A8	A10	XCorr A10	Probability A10	# Missed Cleavages
	VTSENPDEGFKPSSGTVQELNFR	2	1	1	075260R_166290_eq		2538.21	High	5.08183	0				High	4.88362	0	0
		Accession	Description	ΣCoverage	Σ# Proteins	Σ# Unique Peptides	Σ# Peptides	Σ# PSMs	Score A(3,8,10)	Coverage A(3,8,10)	# Peptides A(3,8,10)	# PSM A(3,8,10)	# AAs	MW [kDa]	calc. pI
		075260R_166290_eq	GO:0016874:Molecular Function:ligase activity;GO:0008152:Biological Process:metabolic process;GO:0003824:Molecular Function:catalytic activity;GO:0005524:Molecular Function:ATP binding;GO:0046872:Molecular Function:metal ion binding;GO:0006633:Biological Process:fatty acid biosynthetic process;GO:0003989:Molecular Function:acetyl-CoA carboxylase activity; IPR000022:Carboxyl transferase;IPR000089:…	5.97	1	7	7	11	41.9591	5.97	11	11	1776	199.72	6.32861
	VVQVENSHIILTGAQALNK	2	1	1	075260R_166290_eq		2034.13	High	4.43012	0				High	5.04024	0	0
		Accession	Description	ΣCoverage	Σ# Proteins	Σ# Unique Peptides	Σ# Peptides	Σ# PSMs	Score A(3,8,10)	Coverage A(3,8,10)	# Peptides A(3,8,10)	# PSM A(3,8,10)	# AAs	MW [kDa]	calc. pI
		075260R_166290_eq	GO:0016874:Molecular Function:ligase activity;GO:0008152:Biological Process:metabolic process;GO:0003824:Molecular Function:catalytic activity;GO:0005524:Molecular Function:ATP binding;GO:0046872:Molecular Function:metal ion binding;GO:0006633:Biological Process:fatty acid biosynthetic process;GO:0003989:Molecular Function:acetyl-CoA carboxylase activity; IPR000022:Carboxyl transferase;IPR000089:…	5.97	1	7	7	11	41.9591	5.97	11	11	1776	199.72	6.32861
	TGQIMFQGYGGK	1	1	1	075260R_166290_eq		1286.62	High	3.72703	0							0
		Accession	Description	ΣCoverage	Σ# Proteins	Σ# Unique Peptides	Σ# Peptides	Σ# PSMs	Score A(3,8,10)	Coverage A(3,8,10)	# Peptides A(3,8,10)	# PSM A(3,8,10)	# AAs	MW [kDa]	calc. pI
		075260R_166290_eq	GO:0016874:Molecular Function:ligase activity;GO:0008152:Biological Process:metabolic process;GO:0003824:Molecular Function:catalytic activity;GO:0005524:Molecular Function:ATP binding;GO:0046872:Molecular Function:metal ion binding;GO:0006633:Biological Process:fatty acid biosynthetic process;GO:0003989:Molecular Function:acetyl-CoA carboxylase activity; IPR000022:Carboxyl transferase;IPR000089:…	5.97	1	7	7	11	41.9591	5.97	11	11	1776	199.72	6.32861
	EASYEYLQNEGER	2	1	1	075260R_166290_eq		1587.69	High	3.54322	0	High	2.15748	0				0
		Accession	Description	ΣCoverage	Σ# Proteins	Σ# Unique Peptides	Σ# Peptides	Σ# PSMs	Score A(3,8,10)	Coverage A(3,8,10)	# Peptides A(3,8,10)	# PSM A(3,8,10)	# AAs	MW [kDa]	calc. pI
		075260R_166290_eq	GO:0016874:Molecular Function:ligase activity;GO:0008152:Biological Process:metabolic process;GO:0003824:Molecular Function:catalytic activity;GO:0005524:Molecular Function:ATP binding;GO:0046872:Molecular Function:metal ion binding;GO:0006633:Biological Process:fatty acid biosynthetic process;GO:0003989:Molecular Function:acetyl-CoA carboxylase activity; IPR000022:Carboxyl transferase;IPR000089:…	5.97	1	7	7	11	41.9591	5.97	11	11	1776	199.72	6.32861
	VAEGQAVTDFR	2	1	1	075260R_166290_eq		1192.6	High	3.32789	0	High	2.0571	0				0
		Accession	Description	ΣCoverage	Σ# Proteins	Σ# Unique Peptides	Σ# Peptides	Σ# PSMs	Score A(3,8,10)	Coverage A(3,8,10)	# Peptides A(3,8,10)	# PSM A(3,8,10)	# AAs	MW [kDa]	calc. pI
		075260R_166290_eq	GO:0016874:Molecular Function:ligase activity;GO:0008152:Biological Process:metabolic process;GO:0003824:Molecular Function:catalytic activity;GO:0005524:Molecular Function:ATP binding;GO:0046872:Molecular Function:metal ion binding;GO:0006633:Biological Process:fatty acid biosynthetic process;GO:0003989:Molecular Function:acetyl-CoA carboxylase activity; IPR000022:Carboxyl transferase;IPR000089:…	5.97	1	7	7	11	41.9591	5.97	11	11	1776	199.72	6.32861
	TFDLTALR	1	1	1	075260R_166290_eq		936.515				High	1.86037	0				0
		Accession	Description	ΣCoverage	Σ# Proteins	Σ# Unique Peptides	Σ# Peptides	Σ# PSMs	Score A(3,8,10)	Coverage A(3,8,10)	# Peptides A(3,8,10)	# PSM A(3,8,10)	# AAs	MW [kDa]	calc. pI
		075260R_166290_eq	GO:0016874:Molecular Function:ligase activity;GO:0008152:Biological Process:metabolic process;GO:0003824:Molecular Function:catalytic activity;GO:0005524:Molecular Function:ATP binding;GO:0046872:Molecular Function:metal ion binding;GO:0006633:Biological Process:fatty acid biosynthetic process;GO:0003989:Molecular Function:acetyl-CoA carboxylase activity; IPR000022:Carboxyl transferase;IPR000089:…	5.97	1	7	7	11	41.9591	5.97	11	11	1776	199.72	6.32861
	LLLEAMDELEVAFQQHVDKR	1	1	1	075260R_166290_eq		2384.23							High	5.85019	0	1
		Accession	Description	ΣCoverage	Σ# Proteins	Σ# Unique Peptides	Σ# Peptides	Σ# PSMs	Score A(3,8,10)	Coverage A(3,8,10)	# Peptides A(3,8,10)	# PSM A(3,8,10)	# AAs	MW [kDa]	calc. pI
		075260R_166290_eq	GO:0016874:Molecular Function:ligase activity;GO:0008152:Biological Process:metabolic process;GO:0003824:Molecular Function:catalytic activity;GO:0005524:Molecular Function:ATP binding;GO:0046872:Molecular Function:metal ion binding;GO:0006633:Biological Process:fatty acid biosynthetic process;GO:0003989:Molecular Function:acetyl-CoA carboxylase activity; IPR000022:Carboxyl transferase;IPR000089:…	5.97	1	7	7	11	41.9591	5.97	11	11	1776	199.72	6.32861
Bb109550R	GO:0005622:Cellular Component:intracellular;GO:0032313:Biological Process:regulation of Rab GTPase activity;GO:0005097:Molecular Function:Rab GTPase activator activity; IPR000195:Rab-GAP/TBC domain;	5.76	1	1	1	1	3.68594	5.76	1	1	399	46.4153	6.53662
	Sequence	# PSMs	# Proteins	# Protein Groups	Protein Group Accessions	Modifications	MH+ [Da]	A3	XCorr A3	Probability A3	A8	XCorr A8	Probability A8	A10	XCorr A10	Probability A10	# Missed Cleavages
	KVAVEEYETLPEGQEAHWEVVER	1	1	1	109550R_171860_in	Y7(Phospho)	2807.32							High	3.68594	0	1
		Accession	Description	ΣCoverage	Σ# Proteins	Σ# Unique Peptides	Σ# Peptides	Σ# PSMs	Score A(3,8,10)	Coverage A(3,8,10)	# Peptides A(3,8,10)	# PSM A(3,8,10)	# AAs	MW [kDa]	calc. pI
		109550R_171860_in	GO:0005622:Cellular Component:intracellular;GO:0032313:Biological Process:regulation of Rab GTPase activity;GO:0005097:Molecular Function:Rab GTPase activator activity; IPR000195:Rab-GAP/TBC domain;	5.76	1	1	1	1	3.68594	5.76	1	1	399	46.4153	6.53662
Bb134670R	GO:0000139:Cellular Component:Golgi membrane;GO:0005737:Cellular Component:cytoplasm;GO:0006886:Biological Process:intracellular protein transport;GO:0048280:Biological Process:vesicle fusion with Golgi apparatus;GO:0008565:Molecular Function:protein transporter activity; IPR006953:Uso1/p115-like vesicle tethering protein, head region;IPR006955:Uso1/p115-like vesicle tethering protein, C-terminal;	4.7	1	2	2	2	8.00563	4.7	2	2	575	63.6819	4.55127
	Sequence	# PSMs	# Proteins	# Protein Groups	Protein Group Accessions	Modifications	MH+ [Da]	A3	XCorr A3	Probability A3	A8	XCorr A8	Probability A8	A10	XCorr A10	Probability A10	# Missed Cleavages
	TQLSSQETEIQTFR	1	1	1	134670R_291230_eq		1667.83	High	4.2467	0							0
		Accession	Description	ΣCoverage	Σ# Proteins	Σ# Unique Peptides	Σ# Peptides	Σ# PSMs	Score A(3,8,10)	Coverage A(3,8,10)	# Peptides A(3,8,10)	# PSM A(3,8,10)	# AAs	MW [kDa]	calc. pI
		134670R_291230_eq	GO:0000139:Cellular Component:Golgi membrane;GO:0005737:Cellular Component:cytoplasm;GO:0006886:Biological Process:intracellular protein transport;GO:0048280:Biological Process:vesicle fusion with Golgi apparatus;GO:0008565:Molecular Function:protein transporter activity; IPR006953:Uso1/p115-like vesicle tethering protein, head region;IPR006955:Uso1/p115-like vesicle tethering protein, C-terminal;	4.7	1	2	2	2	8.00563	4.7	2	2	575	63.6819	4.55127
	TIEDHAGIVTQYK	1	1	1	134670R_291230_eq		1474.75							High	3.75893	0	0
		Accession	Description	ΣCoverage	Σ# Proteins	Σ# Unique Peptides	Σ# Peptides	Σ# PSMs	Score A(3,8,10)	Coverage A(3,8,10)	# Peptides A(3,8,10)	# PSM A(3,8,10)	# AAs	MW [kDa]	calc. pI
		134670R_291230_eq	GO:0000139:Cellular Component:Golgi membrane;GO:0005737:Cellular Component:cytoplasm;GO:0006886:Biological Process:intracellular protein transport;GO:0048280:Biological Process:vesicle fusion with Golgi apparatus;GO:0008565:Molecular Function:protein transporter activity; IPR006953:Uso1/p115-like vesicle tethering protein, head region;IPR006955:Uso1/p115-like vesicle tethering protein, C-terminal;	4.7	1	2	2	2	8.00563	4.7	2	2	575	63.6819	4.55127
Bb236200F	GO:0006508:Biological Process:proteolysis;GO:0004252:Molecular Function:serine-type endopeptidase activity;GO:0003824:Molecular Function:catalytic activity; IPR001254:Peptidase S1/S6, chymotrypsin/Hap;IPR001314:Peptidase S1A, chymotrypsin-type;IPR009003:Peptidase cysteine/serine, trypsin-like;IPR018114:Peptidase S1/S6, chymotrypsin/Hap, active site;	4.31	2	1	1	1	4.12244	4.31	1	1	255	29.0187	6.97607
	Sequence	# PSMs	# Proteins	# Protein Groups	Protein Group Accessions	Modifications	MH+ [Da]	A3	XCorr A3	Probability A3	A8	XCorr A8	Probability A8	A10	XCorr A10	Probability A10	# Missed Cleavages
	VSSHLQQVEVK	1	2	1	236200F_122920_in		1253.69							High	4.12244	0	0
		Accession	Description	ΣCoverage	Σ# Proteins	Σ# Unique Peptides	Σ# Peptides	Σ# PSMs	Score A(3,8,10)	Coverage A(3,8,10)	# Peptides A(3,8,10)	# PSM A(3,8,10)	# AAs	MW [kDa]	calc. pI
		236200F_122920_in	GO:0006508:Biological Process:proteolysis;GO:0004252:Molecular Function:serine-type endopeptidase activity;GO:0003824:Molecular Function:catalytic activity; IPR001254:Peptidase S1/S6, chymotrypsin/Hap;IPR001314:Peptidase S1A, chymotrypsin-type;IPR009003:Peptidase cysteine/serine, trypsin-like;IPR018114:Peptidase S1/S6, chymotrypsin/Hap, active site;	4.31	2	1	1	1	4.12244	4.31	1	1	255	29.0187	6.97607
Bb203540F	GO:0005515:Molecular Function:protein binding; IPR000664:Lethal(2) giant larvae protein;IPR001680:WD40 repeat;IPR011046:WD40 repeat-like-containing domain;IPR013577:Lethal giant larvae homologue 2;IPR017986:WD40-repeat-containing domain;IPR019775:WD40 repeat, conserved site;IPR019781:WD40 repeat, subgroup;IPR019782:WD40 repeat 2;	4.1	1	2	2	2	11.1105	4.1	2	2	1025	112.76	4.97021
	Sequence	# PSMs	# Proteins	# Protein Groups	Protein Group Accessions	Modifications	MH+ [Da]	A3	XCorr A3	Probability A3	A8	XCorr A8	Probability A8	A10	XCorr A10	Probability A10	# Missed Cleavages
	VEAVPTTDLDAPEKGEEAAAPVQR	1	1	1	203540F_099850_en		2493.25							High	5.92331	0	1
		Accession	Description	ΣCoverage	Σ# Proteins	Σ# Unique Peptides	Σ# Peptides	Σ# PSMs	Score A(3,8,10)	Coverage A(3,8,10)	# Peptides A(3,8,10)	# PSM A(3,8,10)	# AAs	MW [kDa]	calc. pI
		203540F_099850_en	GO:0005515:Molecular Function:protein binding; IPR000664:Lethal(2) giant larvae protein;IPR001680:WD40 repeat;IPR011046:WD40 repeat-like-containing domain;IPR013577:Lethal giant larvae homologue 2;IPR017986:WD40-repeat-containing domain;IPR019775:WD40 repeat, conserved site;IPR019781:WD40 repeat, subgroup;IPR019782:WD40 repeat 2;	4.1	1	2	2	2	11.1105	4.1	2	2	1025	112.76	4.97021
	ANPGAVEAIAEHPTDSNK	1	1	1	203540F_099850_en		1820.88							High	5.18718	0	0
		Accession	Description	ΣCoverage	Σ# Proteins	Σ# Unique Peptides	Σ# Peptides	Σ# PSMs	Score A(3,8,10)	Coverage A(3,8,10)	# Peptides A(3,8,10)	# PSM A(3,8,10)	# AAs	MW [kDa]	calc. pI
		203540F_099850_en	GO:0005515:Molecular Function:protein binding; IPR000664:Lethal(2) giant larvae protein;IPR001680:WD40 repeat;IPR011046:WD40 repeat-like-containing domain;IPR013577:Lethal giant larvae homologue 2;IPR017986:WD40-repeat-containing domain;IPR019775:WD40 repeat, conserved site;IPR019781:WD40 repeat, subgroup;IPR019782:WD40 repeat 2;	4.1	1	2	2	2	11.1105	4.1	2	2	1025	112.76	4.97021
Bb246020F	GO:0005515:Molecular Function:protein binding;GO:0001906:Biological Process:cell killing;GO:0005524:Molecular Function:ATP binding; IPR001870:B302/SPRY domain;IPR003877:SPla/RYanodine receptor SPRY;IPR008985:Concanavalin A-like lectin/glucanase;IPR010488:Zeta toxin, P-loop nucleoside triphosphate hydrolase;IPR018355:SPla/RYanodine receptor subgroup;	3.78	2	1	1	1	3.90345	3.78	1	1	476	53.0194	4.50049
	Sequence	# PSMs	# Proteins	# Protein Groups	Protein Group Accessions	Modifications	MH+ [Da]	A3	XCorr A3	Probability A3	A8	XCorr A8	Probability A8	A10	XCorr A10	Probability A10	# Missed Cleavages
	EVDQAVAAEYQDDRDDYR	1	2	1	246020F_044040_eq		2157.93							High	3.90345	0	1
		Accession	Description	ΣCoverage	Σ# Proteins	Σ# Unique Peptides	Σ# Peptides	Σ# PSMs	Score A(3,8,10)	Coverage A(3,8,10)	# Peptides A(3,8,10)	# PSM A(3,8,10)	# AAs	MW [kDa]	calc. pI
		246020F_044040_eq	GO:0005515:Molecular Function:protein binding;GO:0001906:Biological Process:cell killing;GO:0005524:Molecular Function:ATP binding; IPR001870:B302/SPRY domain;IPR003877:SPla/RYanodine receptor SPRY;IPR008985:Concanavalin A-like lectin/glucanase;IPR010488:Zeta toxin, P-loop nucleoside triphosphate hydrolase;IPR018355:SPla/RYanodine receptor subgroup;	3.78	2	1	1	1	3.90345	3.78	1	1	476	53.0194	4.50049
Bb132050F	GO:0005874:Cellular Component:microtubule;GO:0007017:Biological Process:microtubule-based process;GO:0005525:Molecular Function:GTP binding;GO:0007018:Biological Process:microtubule-based movement;GO:0005198:Molecular Function:structural molecule activity;GO:0043234:Cellular Component:protein complex;GO:0051258:Biological Process:protein polymerization;GO:0006184:Biological Process:GTP catabolic …	3.75	4	1	1	1	2.19852	3.75	1	1	400	44.7119	4.98291
	Sequence	# PSMs	# Proteins	# Protein Groups	Protein Group Accessions	Modifications	MH+ [Da]	A3	XCorr A3	Probability A3	A8	XCorr A8	Probability A8	A10	XCorr A10	Probability A10	# Missed Cleavages
	AVFVDLEPTVVDEVR	1	4	1	132050F_115890_in		1687.89				High	2.19852	0				0
		Accession	Description	ΣCoverage	Σ# Proteins	Σ# Unique Peptides	Σ# Peptides	Σ# PSMs	Score A(3,8,10)	Coverage A(3,8,10)	# Peptides A(3,8,10)	# PSM A(3,8,10)	# AAs	MW [kDa]	calc. pI
		132050F_115890_in	GO:0005874:Cellular Component:microtubule;GO:0007017:Biological Process:microtubule-based process;GO:0005525:Molecular Function:GTP binding;GO:0007018:Biological Process:microtubule-based movement;GO:0005198:Molecular Function:structural molecule activity;GO:0043234:Cellular Component:protein complex;GO:0051258:Biological Process:protein polymerization;GO:0006184:Biological Process:GTP catabolic …	3.75	4	1	1	1	2.19852	3.75	1	1	400	44.7119	4.98291
Bb258210F	GO:0008773:Molecular Function:[protein-PII] uridylyltransferase activity; IPR005105:Protein-PII uridylyltransferase, N-terminal;	3.46	1	1	1	3	3.93141	3.46	1	3	780	87.8545	5.93506
	Sequence	# PSMs	# Proteins	# Protein Groups	Protein Group Accessions	Modifications	MH+ [Da]	A3	XCorr A3	Probability A3	A8	XCorr A8	Probability A8	A10	XCorr A10	Probability A10	# Missed Cleavages
	DHFSPFSAAPSSDGTTSQVDDDISYRR	3	1	1	258210F_006870_eq	S4(Phospho); S7(Phospho); S11(Phospho); S24(Phospho)	3278.21	High	3.93141	0							1
		Accession	Description	ΣCoverage	Σ# Proteins	Σ# Unique Peptides	Σ# Peptides	Σ# PSMs	Score A(3,8,10)	Coverage A(3,8,10)	# Peptides A(3,8,10)	# PSM A(3,8,10)	# AAs	MW [kDa]	calc. pI
		258210F_006870_eq	GO:0008773:Molecular Function:[protein-PII] uridylyltransferase activity; IPR005105:Protein-PII uridylyltransferase, N-terminal;	3.46	1	1	1	3	3.93141	3.46	1	3	780	87.8545	5.93506
Bb261110R	GO:0003676:Molecular Function:nucleic acid binding;GO:0005622:Cellular Component:intracellular;GO:0006810:Biological Process:transport; IPR000504:RNA recognition motif domain;IPR002075:Nuclear transport factor 2;IPR018222:Nuclear transport factor 2, Eukaryote;	3.14	1	1	1	1	3.97988	3.14	1	1	477	53.1539	5.5542
	Sequence	# PSMs	# Proteins	# Protein Groups	Protein Group Accessions	Modifications	MH+ [Da]	A3	XCorr A3	Probability A3	A8	XCorr A8	Probability A8	A10	XCorr A10	Probability A10	# Missed Cleavages
	QYYTLLNQAPEHLHR	1	1	1	261110R_188950_in		1882.96							High	3.97988	0	0
		Accession	Description	ΣCoverage	Σ# Proteins	Σ# Unique Peptides	Σ# Peptides	Σ# PSMs	Score A(3,8,10)	Coverage A(3,8,10)	# Peptides A(3,8,10)	# PSM A(3,8,10)	# AAs	MW [kDa]	calc. pI
		261110R_188950_in	GO:0003676:Molecular Function:nucleic acid binding;GO:0005622:Cellular Component:intracellular;GO:0006810:Biological Process:transport; IPR000504:RNA recognition motif domain;IPR002075:Nuclear transport factor 2;IPR018222:Nuclear transport factor 2, Eukaryote;	3.14	1	1	1	1	3.97988	3.14	1	1	477	53.1539	5.5542
Bb199450F	GO:0005524:Molecular Function:ATP binding; IPR001023:Heat shock protein Hsp70;IPR013126:Heat shock protein 70;IPR018181:Heat shock protein 70, conserved site;	2.68	1	1	1	1	3.60859	2.68	1	1	596	65.3253	5.35107
	Sequence	# PSMs	# Proteins	# Protein Groups	Protein Group Accessions	Modifications	MH+ [Da]	A3	XCorr A3	Probability A3	A8	XCorr A8	Probability A8	A10	XCorr A10	Probability A10	# Missed Cleavages
	STAGDTHLGGEDFDNR	1	1	1	199450F		1691.73							High	3.60859	0	0
		Accession	Description	ΣCoverage	Σ# Proteins	Σ# Unique Peptides	Σ# Peptides	Σ# PSMs	Score A(3,8,10)	Coverage A(3,8,10)	# Peptides A(3,8,10)	# PSM A(3,8,10)	# AAs	MW [kDa]	calc. pI
		199450F	GO:0005524:Molecular Function:ATP binding; IPR001023:Heat shock protein Hsp70;IPR013126:Heat shock protein 70;IPR018181:Heat shock protein 70, conserved site;	2.68	1	1	1	1	3.60859	2.68	1	1	596	65.3253	5.35107
Bb204770R	IPR002889:Carbohydrate-binding WSC;	2.57	1	1	1	1	4.17933	2.57	1	1	661	72.252	6.63916
	Sequence	# PSMs	# Proteins	# Protein Groups	Protein Group Accessions	Modifications	MH+ [Da]	A3	XCorr A3	Probability A3	A8	XCorr A8	Probability A8	A10	XCorr A10	Probability A10	# Missed Cleavages
	KGKAIDNVGCSAVTVAR	1	1	1	204770R_291780_in	C10(Carbamidomethyl)	1745.95							High	4.17933	0	2
		Accession	Description	ΣCoverage	Σ# Proteins	Σ# Unique Peptides	Σ# Peptides	Σ# PSMs	Score A(3,8,10)	Coverage A(3,8,10)	# Peptides A(3,8,10)	# PSM A(3,8,10)	# AAs	MW [kDa]	calc. pI
		204770R_291780_in	IPR002889:Carbohydrate-binding WSC;	2.57	1	1	1	1	4.17933	2.57	1	1	661	72.252	6.63916
Bb038760F	GO:0006468:Biological Process:protein phosphorylation;GO:0004672:Molecular Function:protein kinase activity;GO:0004674:Molecular Function:protein serine/threonine kinase activity;GO:0016772:Molecular Function:transferase activity, transferring phosphorus-containing groups;GO:0005524:Molecular Function:ATP binding; IPR000719:Protein kinase, catalytic domain;IPR002290:Serine/threonine-protein kinas…	2.54	1	1	1	1	1.91539	2.54	1	1	473	54.1794	5.73193
	Sequence	# PSMs	# Proteins	# Protein Groups	Protein Group Accessions	Modifications	MH+ [Da]	A3	XCorr A3	Probability A3	A8	XCorr A8	Probability A8	A10	XCorr A10	Probability A10	# Missed Cleavages
	LKEPMDTSSDQR	1	1	1	038760F_109970_eq		1406.66				High	1.91539	0				1
		Accession	Description	ΣCoverage	Σ# Proteins	Σ# Unique Peptides	Σ# Peptides	Σ# PSMs	Score A(3,8,10)	Coverage A(3,8,10)	# Peptides A(3,8,10)	# PSM A(3,8,10)	# AAs	MW [kDa]	calc. pI
		038760F_109970_eq	GO:0006468:Biological Process:protein phosphorylation;GO:0004672:Molecular Function:protein kinase activity;GO:0004674:Molecular Function:protein serine/threonine kinase activity;GO:0016772:Molecular Function:transferase activity, transferring phosphorus-containing groups;GO:0005524:Molecular Function:ATP binding; IPR000719:Protein kinase, catalytic domain;IPR002290:Serine/threonine-protein kinas…	2.54	1	1	1	1	1.91539	2.54	1	1	473	54.1794	5.73193
Bb278120R	GO:0005515:Molecular Function:protein binding; IPR000483:Cysteine-rich flanking region, C-terminal domain;IPR001611:Leucine-rich repeat;IPR003591:Leucine-rich repeat, typical subtype;IPR003598:Immunoglobulin subtype 2;IPR003599:Immunoglobulin subtype;IPR007110:Immunoglobulin-like;IPR013098:Immunoglobulin I-set;	2.47	1	1	1	1	3.23194	2.47	1	1	973	105.309	5.33838
	Sequence	# PSMs	# Proteins	# Protein Groups	Protein Group Accessions	Modifications	MH+ [Da]	A3	XCorr A3	Probability A3	A8	XCorr A8	Probability A8	A10	XCorr A10	Probability A10	# Missed Cleavages
	ISIISYQAFYPLSNLIRLYLYANR	1	1	1	278120R	S5(Phospho); Y21(Phospho)	3051.5	High	3.23194	0							1
		Accession	Description	ΣCoverage	Σ# Proteins	Σ# Unique Peptides	Σ# Peptides	Σ# PSMs	Score A(3,8,10)	Coverage A(3,8,10)	# Peptides A(3,8,10)	# PSM A(3,8,10)	# AAs	MW [kDa]	calc. pI
		278120R	GO:0005515:Molecular Function:protein binding; IPR000483:Cysteine-rich flanking region, C-terminal domain;IPR001611:Leucine-rich repeat;IPR003591:Leucine-rich repeat, typical subtype;IPR003598:Immunoglobulin subtype 2;IPR003599:Immunoglobulin subtype;IPR007110:Immunoglobulin-like;IPR013098:Immunoglobulin I-set;	2.47	1	1	1	1	3.23194	2.47	1	1	973	105.309	5.33838
Bb223220R	GO:0015629:Cellular Component:actin cytoskeleton;GO:0007155:Biological Process:cell adhesion;GO:0005198:Molecular Function:structural molecule activity; IPR001033:Alpha-catenin;IPR006077:Vinculin/alpha-catenin;	2.41	1	2	2	2	3.70084	2.41	2	2	912	101.851	6.18896
	Sequence	# PSMs	# Proteins	# Protein Groups	Protein Group Accessions	Modifications	MH+ [Da]	A3	XCorr A3	Probability A3	A8	XCorr A8	Probability A8	A10	XCorr A10	Probability A10	# Missed Cleavages
	QAQDQQALNNAFR	1	1	1	223220R_263030_eq		1503.73				High	1.85455	0				0
		Accession	Description	ΣCoverage	Σ# Proteins	Σ# Unique Peptides	Σ# Peptides	Σ# PSMs	Score A(3,8,10)	Coverage A(3,8,10)	# Peptides A(3,8,10)	# PSM A(3,8,10)	# AAs	MW [kDa]	calc. pI
		223220R_263030_eq	GO:0015629:Cellular Component:actin cytoskeleton;GO:0007155:Biological Process:cell adhesion;GO:0005198:Molecular Function:structural molecule activity; IPR001033:Alpha-catenin;IPR006077:Vinculin/alpha-catenin;	2.41	1	2	2	2	3.70084	2.41	2	2	912	101.851	6.18896
	IAQQLEVFR	1	1	1	223220R_263030_eq		1103.62				High	1.84629	0				0
		Accession	Description	ΣCoverage	Σ# Proteins	Σ# Unique Peptides	Σ# Peptides	Σ# PSMs	Score A(3,8,10)	Coverage A(3,8,10)	# Peptides A(3,8,10)	# PSM A(3,8,10)	# AAs	MW [kDa]	calc. pI
		223220R_263030_eq	GO:0015629:Cellular Component:actin cytoskeleton;GO:0007155:Biological Process:cell adhesion;GO:0005198:Molecular Function:structural molecule activity; IPR001033:Alpha-catenin;IPR006077:Vinculin/alpha-catenin;	2.41	1	2	2	2	3.70084	2.41	2	2	912	101.851	6.18896
Bb087950F	GO:0005515:Molecular Function:protein binding;GO:0006511:Biological Process:ubiquitin-dependent protein catabolic process;GO:0004221:Molecular Function:ubiquitin thiolesterase activity;GO:0008270:Molecular Function:zinc ion binding;GO:0008242:Molecular Function:omega peptidase activity; IPR000449:Ubiquitin-associated/translation elongation factor EF1B, N-terminal;IPR001394:Peptidase C19, ubiquiti…	2.11	1	1	1	1	5.31926	2.11	1	1	853	94.9156	5.05908
	Sequence	# PSMs	# Proteins	# Protein Groups	Protein Group Accessions	Modifications	MH+ [Da]	A3	XCorr A3	Probability A3	A8	XCorr A8	Probability A8	A10	XCorr A10	Probability A10	# Missed Cleavages
	APAGQRPEPEGAAAGGPR	1	1	1	087950F_146150_eq		1688.84							High	5.31926	0	0
		Accession	Description	ΣCoverage	Σ# Proteins	Σ# Unique Peptides	Σ# Peptides	Σ# PSMs	Score A(3,8,10)	Coverage A(3,8,10)	# Peptides A(3,8,10)	# PSM A(3,8,10)	# AAs	MW [kDa]	calc. pI
		087950F_146150_eq	GO:0005515:Molecular Function:protein binding;GO:0006511:Biological Process:ubiquitin-dependent protein catabolic process;GO:0004221:Molecular Function:ubiquitin thiolesterase activity;GO:0008270:Molecular Function:zinc ion binding;GO:0008242:Molecular Function:omega peptidase activity; IPR000449:Ubiquitin-associated/translation elongation factor EF1B, N-terminal;IPR001394:Peptidase C19, ubiquiti…	2.11	1	1	1	1	5.31926	2.11	1	1	853	94.9156	5.05908
Bb055730R	GO:0003723:Molecular Function:RNA binding;GO:0004540:Molecular Function:ribonuclease activity; IPR001900:Ribonuclease II/R;	2.02	2	3	3	4	16.2541	2.02	4	4	2076	219.864	4.89404
	Sequence	# PSMs	# Proteins	# Protein Groups	Protein Group Accessions	Modifications	MH+ [Da]	A3	XCorr A3	Probability A3	A8	XCorr A8	Probability A8	A10	XCorr A10	Probability A10	# Missed Cleavages
	ITDWKEDSGFAEAR	2	1	1	055730R_272120_eq		1624.76	High	4.36817	0				High	3.97432	0	1
		Accession	Description	ΣCoverage	Σ# Proteins	Σ# Unique Peptides	Σ# Peptides	Σ# PSMs	Score A(3,8,10)	Coverage A(3,8,10)	# Peptides A(3,8,10)	# PSM A(3,8,10)	# AAs	MW [kDa]	calc. pI
		055730R_272120_eq	GO:0003723:Molecular Function:RNA binding;GO:0004540:Molecular Function:ribonuclease activity; IPR001900:Ribonuclease II/R;	2.02	2	3	3	4	16.2541	2.02	4	4	2076	219.864	4.89404
	LEQEVEQIATDTAK	1	2	1	055730R_272120_eq		1574.79	High	4.18542	0							0
		Accession	Description	ΣCoverage	Σ# Proteins	Σ# Unique Peptides	Σ# Peptides	Σ# PSMs	Score A(3,8,10)	Coverage A(3,8,10)	# Peptides A(3,8,10)	# PSM A(3,8,10)	# AAs	MW [kDa]	calc. pI
		055730R_272120_eq	GO:0003723:Molecular Function:RNA binding;GO:0004540:Molecular Function:ribonuclease activity; IPR001900:Ribonuclease II/R;	2.02	2	3	3	4	16.2541	2.02	4	4	2076	219.864	4.89404
	LTETGDVLDEWFGR	1	1	1	055730R_272120_eq		1637.78	High	3.72618	0							0
		Accession	Description	ΣCoverage	Σ# Proteins	Σ# Unique Peptides	Σ# Peptides	Σ# PSMs	Score A(3,8,10)	Coverage A(3,8,10)	# Peptides A(3,8,10)	# PSM A(3,8,10)	# AAs	MW [kDa]	calc. pI
		055730R_272120_eq	GO:0003723:Molecular Function:RNA binding;GO:0004540:Molecular Function:ribonuclease activity; IPR001900:Ribonuclease II/R;	2.02	2	3	3	4	16.2541	2.02	4	4	2076	219.864	4.89404
Bb135180R	GO:0005622:Cellular Component:intracellular;GO:0003676:Molecular Function:nucleic acid binding;GO:0006310:Biological Process:DNA recombination;GO:0008026:Molecular Function:ATP-dependent helicase activity;GO:0044237:Biological Process:cellular metabolic process;GO:0000166:Molecular Function:nucleotide binding; IPR002121:Helicase/RNase D C-terminal, HRDC domain;IPR004589:DNA helicase, ATP-dependen…	2.01	1	1	1	1	1.85324	2.01	1	1	697	76.3797	9.18799
	Sequence	# PSMs	# Proteins	# Protein Groups	Protein Group Accessions	Modifications	MH+ [Da]	A3	XCorr A3	Probability A3	A8	XCorr A8	Probability A8	A10	XCorr A10	Probability A10	# Missed Cleavages
	APSTPSSASTASVR	1	1	1	135180R_245430_eq		1318.66				High	1.85324	0				0
		Accession	Description	ΣCoverage	Σ# Proteins	Σ# Unique Peptides	Σ# Peptides	Σ# PSMs	Score A(3,8,10)	Coverage A(3,8,10)	# Peptides A(3,8,10)	# PSM A(3,8,10)	# AAs	MW [kDa]	calc. pI
		135180R_245430_eq	GO:0005622:Cellular Component:intracellular;GO:0003676:Molecular Function:nucleic acid binding;GO:0006310:Biological Process:DNA recombination;GO:0008026:Molecular Function:ATP-dependent helicase activity;GO:0044237:Biological Process:cellular metabolic process;GO:0000166:Molecular Function:nucleotide binding; IPR002121:Helicase/RNase D C-terminal, HRDC domain;IPR004589:DNA helicase, ATP-dependen…	2.01	1	1	1	1	1.85324	2.01	1	1	697	76.3797	9.18799
Bb011230F	GO:0006355:Biological Process:regulation of transcription, DNA-dependent;GO:0003677:Molecular Function:DNA binding;GO:0003676:Molecular Function:nucleic acid binding; IPR002059:Cold-shock protein, DNA-binding;IPR011129:Cold shock protein;IPR016027:Nucleic acid-binding, OB-fold-like;IPR019844:Cold-shock conserved site;	1.9	1	1	1	1	3.65508	1.9	1	1	897	100.28	6.68311
	Sequence	# PSMs	# Proteins	# Protein Groups	Protein Group Accessions	Modifications	MH+ [Da]	A3	XCorr A3	Probability A3	A8	XCorr A8	Probability A8	A10	XCorr A10	Probability A10	# Missed Cleavages
	GDVVNFQVATGSSGEER	1	1	1	011230F_103030_eq		1751.82	High	3.65508	0							0
		Accession	Description	ΣCoverage	Σ# Proteins	Σ# Unique Peptides	Σ# Peptides	Σ# PSMs	Score A(3,8,10)	Coverage A(3,8,10)	# Peptides A(3,8,10)	# PSM A(3,8,10)	# AAs	MW [kDa]	calc. pI
		011230F_103030_eq	GO:0006355:Biological Process:regulation of transcription, DNA-dependent;GO:0003677:Molecular Function:DNA binding;GO:0003676:Molecular Function:nucleic acid binding; IPR002059:Cold-shock protein, DNA-binding;IPR011129:Cold shock protein;IPR016027:Nucleic acid-binding, OB-fold-like;IPR019844:Cold-shock conserved site;	1.9	1	1	1	1	3.65508	1.9	1	1	897	100.28	6.68311
Bb073220R	NULL	1.84	1	1	1	1	3.24262	1.84	1	1	1087	122.495	9.64209
	Sequence	# PSMs	# Proteins	# Protein Groups	Protein Group Accessions	Modifications	MH+ [Da]	A3	XCorr A3	Probability A3	A8	XCorr A8	Probability A8	A10	XCorr A10	Probability A10	# Missed Cleavages
	QQSSYGGLLSTIGKEEEDKR	1	1	1	073220R_227380_eq		2225.12	High	3.24262	0							2
		Accession	Description	ΣCoverage	Σ# Proteins	Σ# Unique Peptides	Σ# Peptides	Σ# PSMs	Score A(3,8,10)	Coverage A(3,8,10)	# Peptides A(3,8,10)	# PSM A(3,8,10)	# AAs	MW [kDa]	calc. pI
		073220R_227380_eq	NULL	1.84	1	1	1	1	3.24262	1.84	1	1	1087	122.495	9.64209
Bb097630F	GO:0006544:Biological Process:glycine metabolic process;GO:0055114:Biological Process:oxidation-reduction process;GO:0004375:Molecular Function:glycine dehydrogenase (decarboxylating) activity; IPR003437:Glycine cleavage system P protein, homodimeric;IPR015424:Pyridoxal phosphate-dependent transferase, major domain;IPR020580:Glycine cleavage system P-protein, N-terminal;IPR020581:Glycine cleavage…	1.84	1	1	1	1	4.74892	1.84	1	1	1030	114.289	6.97607
	Sequence	# PSMs	# Proteins	# Protein Groups	Protein Group Accessions	Modifications	MH+ [Da]	A3	XCorr A3	Probability A3	A8	XCorr A8	Probability A8	A10	XCorr A10	Probability A10	# Missed Cleavages
	TFCIPHGGGGPGMGPIGVK	1	1	1	097630F_091790_eq	C3(Carbamidomethyl)	1838.9							High	4.74892	0	0
		Accession	Description	ΣCoverage	Σ# Proteins	Σ# Unique Peptides	Σ# Peptides	Σ# PSMs	Score A(3,8,10)	Coverage A(3,8,10)	# Peptides A(3,8,10)	# PSM A(3,8,10)	# AAs	MW [kDa]	calc. pI
		097630F_091790_eq	GO:0006544:Biological Process:glycine metabolic process;GO:0055114:Biological Process:oxidation-reduction process;GO:0004375:Molecular Function:glycine dehydrogenase (decarboxylating) activity; IPR003437:Glycine cleavage system P protein, homodimeric;IPR015424:Pyridoxal phosphate-dependent transferase, major domain;IPR020580:Glycine cleavage system P-protein, N-terminal;IPR020581:Glycine cleavage…	1.84	1	1	1	1	4.74892	1.84	1	1	1030	114.289	6.97607
Bb029010R	GO:0005515:Molecular Function:protein binding;GO:0003779:Molecular Function:actin binding; IPR001298:Filamin/ABP280 repeat;IPR001589:Actinin-type, actin-binding, conserved site;IPR001715:Calponin homology domain;IPR009053:Prefoldin;IPR014756:Immunoglobulin E-set;IPR017868:Filamin/ABP280 repeat-like;	1.78	1	4	4	4	13.143	1.78	4	4	3153	344.04	5.71924
	Sequence	# PSMs	# Proteins	# Protein Groups	Protein Group Accessions	Modifications	MH+ [Da]	A3	XCorr A3	Probability A3	A8	XCorr A8	Probability A8	A10	XCorr A10	Probability A10	# Missed Cleavages
	DAGAGGLALAVEGPSK	1	1	1	029010R_288660_in		1412.74	High	3.97022	0							0
		Accession	Description	ΣCoverage	Σ# Proteins	Σ# Unique Peptides	Σ# Peptides	Σ# PSMs	Score A(3,8,10)	Coverage A(3,8,10)	# Peptides A(3,8,10)	# PSM A(3,8,10)	# AAs	MW [kDa]	calc. pI
		029010R_288660_in	GO:0005515:Molecular Function:protein binding;GO:0003779:Molecular Function:actin binding; IPR001298:Filamin/ABP280 repeat;IPR001589:Actinin-type, actin-binding, conserved site;IPR001715:Calponin homology domain;IPR009053:Prefoldin;IPR014756:Immunoglobulin E-set;IPR017868:Filamin/ABP280 repeat-like;	1.78	1	4	4	4	13.143	1.78	4	4	3153	344.04	5.71924
	YAGQNPIVGSPFR	1	1	1	029010R_288660_in		1405.72	High	3.63069	0							0
		Accession	Description	ΣCoverage	Σ# Proteins	Σ# Unique Peptides	Σ# Peptides	Σ# PSMs	Score A(3,8,10)	Coverage A(3,8,10)	# Peptides A(3,8,10)	# PSM A(3,8,10)	# AAs	MW [kDa]	calc. pI
		029010R_288660_in	GO:0005515:Molecular Function:protein binding;GO:0003779:Molecular Function:actin binding; IPR001298:Filamin/ABP280 repeat;IPR001589:Actinin-type, actin-binding, conserved site;IPR001715:Calponin homology domain;IPR009053:Prefoldin;IPR014756:Immunoglobulin E-set;IPR017868:Filamin/ABP280 repeat-like;	1.78	1	4	4	4	13.143	1.78	4	4	3153	344.04	5.71924
	SPFVIQVESAGDASK	1	1	1	029010R_288660_in		1534.77	High	3.3965	0							0
		Accession	Description	ΣCoverage	Σ# Proteins	Σ# Unique Peptides	Σ# Peptides	Σ# PSMs	Score A(3,8,10)	Coverage A(3,8,10)	# Peptides A(3,8,10)	# PSM A(3,8,10)	# AAs	MW [kDa]	calc. pI
		029010R_288660_in	GO:0005515:Molecular Function:protein binding;GO:0003779:Molecular Function:actin binding; IPR001298:Filamin/ABP280 repeat;IPR001589:Actinin-type, actin-binding, conserved site;IPR001715:Calponin homology domain;IPR009053:Prefoldin;IPR014756:Immunoglobulin E-set;IPR017868:Filamin/ABP280 repeat-like;	1.78	1	4	4	4	13.143	1.78	4	4	3153	344.04	5.71924
	ILVGQQEIGDAR	1	1	1	029010R_288660_in		1298.71				High	2.14559	0				0
		Accession	Description	ΣCoverage	Σ# Proteins	Σ# Unique Peptides	Σ# Peptides	Σ# PSMs	Score A(3,8,10)	Coverage A(3,8,10)	# Peptides A(3,8,10)	# PSM A(3,8,10)	# AAs	MW [kDa]	calc. pI
		029010R_288660_in	GO:0005515:Molecular Function:protein binding;GO:0003779:Molecular Function:actin binding; IPR001298:Filamin/ABP280 repeat;IPR001589:Actinin-type, actin-binding, conserved site;IPR001715:Calponin homology domain;IPR009053:Prefoldin;IPR014756:Immunoglobulin E-set;IPR017868:Filamin/ABP280 repeat-like;	1.78	1	4	4	4	13.143	1.78	4	4	3153	344.04	5.71924
Bb123690R	GO:0007018:Biological Process:microtubule-based movement;GO:0003777:Molecular Function:microtubule motor activity; IPR001752:Kinesin, motor domain;IPR019821:Kinesin, motor region, conserved site;	1.62	1	1	1	2	8.04012	1.62	2	2	1050	118.313	6.7417
	Sequence	# PSMs	# Proteins	# Protein Groups	Protein Group Accessions	Modifications	MH+ [Da]	A3	XCorr A3	Probability A3	A8	XCorr A8	Probability A8	A10	XCorr A10	Probability A10	# Missed Cleavages
	VFKPTTTQEQVYNLAAK	2	1	1	123690R_169370_in		1938.03	High	3.85561	0				High	4.18451	0	0
		Accession	Description	ΣCoverage	Σ# Proteins	Σ# Unique Peptides	Σ# Peptides	Σ# PSMs	Score A(3,8,10)	Coverage A(3,8,10)	# Peptides A(3,8,10)	# PSM A(3,8,10)	# AAs	MW [kDa]	calc. pI
		123690R_169370_in	GO:0007018:Biological Process:microtubule-based movement;GO:0003777:Molecular Function:microtubule motor activity; IPR001752:Kinesin, motor domain;IPR019821:Kinesin, motor region, conserved site;	1.62	1	1	1	2	8.04012	1.62	2	2	1050	118.313	6.7417
Bb152890R	GO:0031012:Cellular Component:extracellular matrix;GO:0006508:Biological Process:proteolysis;GO:0004222:Molecular Function:metalloendopeptidase activity;GO:0008152:Biological Process:metabolic process;GO:0008237:Molecular Function:metallopeptidase activity;GO:0008270:Molecular Function:zinc ion binding; IPR000585:Hemopexin/matrixin;IPR001818:Peptidase M10, metallopeptidase;IPR002477:Peptidoglycan…	1.57	1	1	1	1	1.8385	1.57	1	1	762	83.6285	4.66553
	Sequence	# PSMs	# Proteins	# Protein Groups	Protein Group Accessions	Modifications	MH+ [Da]	A3	XCorr A3	Probability A3	A8	XCorr A8	Probability A8	A10	XCorr A10	Probability A10	# Missed Cleavages
	NFSPDLTEEEQR	1	1	1	152890R_226760_eq		1464.66				High	1.8385	0				0
		Accession	Description	ΣCoverage	Σ# Proteins	Σ# Unique Peptides	Σ# Peptides	Σ# PSMs	Score A(3,8,10)	Coverage A(3,8,10)	# Peptides A(3,8,10)	# PSM A(3,8,10)	# AAs	MW [kDa]	calc. pI
		152890R_226760_eq	GO:0031012:Cellular Component:extracellular matrix;GO:0006508:Biological Process:proteolysis;GO:0004222:Molecular Function:metalloendopeptidase activity;GO:0008152:Biological Process:metabolic process;GO:0008237:Molecular Function:metallopeptidase activity;GO:0008270:Molecular Function:zinc ion binding; IPR000585:Hemopexin/matrixin;IPR001818:Peptidase M10, metallopeptidase;IPR002477:Peptidoglycan…	1.57	1	1	1	1	1.8385	1.57	1	1	762	83.6285	4.66553
Bb028940R	GO:0046872:Molecular Function:metal ion binding;GO:0005622:Cellular Component:intracellular;GO:0008270:Molecular Function:zinc ion binding; IPR000306:Zinc finger, FYVE-type;IPR007087:Zinc finger, C2H2-type;IPR011011:Zinc finger, FYVE/PHD-type;IPR015880:Zinc finger, C2H2-like;IPR017455:Zinc finger, FYVE-related;	1.23	1	1	1	2	5.25464	1.23	2	2	1139	129.064	5.12256
	Sequence	# PSMs	# Proteins	# Protein Groups	Protein Group Accessions	Modifications	MH+ [Da]	A3	XCorr A3	Probability A3	A8	XCorr A8	Probability A8	A10	XCorr A10	Probability A10	# Missed Cleavages
	GQAEETVSQLSTAR	2	1	1	028940R_288620_eq		1476.73	High	3.34403	0	High	1.91061	0				0
		Accession	Description	ΣCoverage	Σ# Proteins	Σ# Unique Peptides	Σ# Peptides	Σ# PSMs	Score A(3,8,10)	Coverage A(3,8,10)	# Peptides A(3,8,10)	# PSM A(3,8,10)	# AAs	MW [kDa]	calc. pI
		028940R_288620_eq	GO:0046872:Molecular Function:metal ion binding;GO:0005622:Cellular Component:intracellular;GO:0008270:Molecular Function:zinc ion binding; IPR000306:Zinc finger, FYVE-type;IPR007087:Zinc finger, C2H2-type;IPR011011:Zinc finger, FYVE/PHD-type;IPR015880:Zinc finger, C2H2-like;IPR017455:Zinc finger, FYVE-related;	1.23	1	1	1	2	5.25464	1.23	2	2	1139	129.064	5.12256
Bb290160R	GO:0005488:Molecular Function:binding; IPR000436:Sushi/SCR/CCP;IPR000884:Thrombospondin, type 1 repeat;IPR001304:C-type lectin;IPR009030:Growth factor, receptor;IPR016060:Complement control module;IPR016187:C-type lectin fold;IPR018378:C-type lectin, conserved site;	1.11	1	1	1	1	3.69928	1.11	1	1	1621	171.172	5.2876
	Sequence	# PSMs	# Proteins	# Protein Groups	Protein Group Accessions	Modifications	MH+ [Da]	A3	XCorr A3	Probability A3	A8	XCorr A8	Probability A8	A10	XCorr A10	Probability A10	# Missed Cleavages
	SPAASCGGADCSGPATSR	1	1	1	290160R	C6(Carbamidomethyl); C11(Carbamidomethyl)	1708.7	High	3.69928	0							0
		Accession	Description	ΣCoverage	Σ# Proteins	Σ# Unique Peptides	Σ# Peptides	Σ# PSMs	Score A(3,8,10)	Coverage A(3,8,10)	# Peptides A(3,8,10)	# PSM A(3,8,10)	# AAs	MW [kDa]	calc. pI
		290160R	GO:0005488:Molecular Function:binding; IPR000436:Sushi/SCR/CCP;IPR000884:Thrombospondin, type 1 repeat;IPR001304:C-type lectin;IPR009030:Growth factor, receptor;IPR016060:Complement control module;IPR016187:C-type lectin fold;IPR018378:C-type lectin, conserved site;	1.11	1	1	1	1	3.69928	1.11	1	1	1621	171.172	5.2876
Bb108350R	GO:0005515:Molecular Function:protein binding;GO:0046872:Molecular Function:metal ion binding;GO:0055114:Biological Process:oxidation-reduction process;GO:0016702:Molecular Function:oxidoreductase activity, acting on single donors with incorporation of molecular oxygen, incorporation of two atoms of oxygen; IPR000008:C2 calcium-dependent membrane targeting;IPR000907:Lipoxygenase;IPR008973:C2 calc…	1.06	1	1	1	2	6.15513	1.06	2	2	1318	149.335	6.7417
	Sequence	# PSMs	# Proteins	# Protein Groups	Protein Group Accessions	Modifications	MH+ [Da]	A3	XCorr A3	Probability A3	A8	XCorr A8	Probability A8	A10	XCorr A10	Probability A10	# Missed Cleavages
	VQQAEVVQGTSTAK	2	1	1	108350R_216860_in		1445.76	High	4.06717	0	High	2.08796	0				0
		Accession	Description	ΣCoverage	Σ# Proteins	Σ# Unique Peptides	Σ# Peptides	Σ# PSMs	Score A(3,8,10)	Coverage A(3,8,10)	# Peptides A(3,8,10)	# PSM A(3,8,10)	# AAs	MW [kDa]	calc. pI
		108350R_216860_in	GO:0005515:Molecular Function:protein binding;GO:0046872:Molecular Function:metal ion binding;GO:0055114:Biological Process:oxidation-reduction process;GO:0016702:Molecular Function:oxidoreductase activity, acting on single donors with incorporation of molecular oxygen, incorporation of two atoms of oxygen; IPR000008:C2 calcium-dependent membrane targeting;IPR000907:Lipoxygenase;IPR008973:C2 calc…	1.06	1	1	1	2	6.15513	1.06	2	2	1318	149.335	6.7417
Bb102290F	GO:0003779:Molecular Function:actin binding;GO:0005515:Molecular Function:protein binding;GO:0008091:Cellular Component:spectrin; IPR001589:Actinin-type, actin-binding, conserved site;IPR001605:Spectrin/pleckstrin-like;IPR001715:Calponin homology domain;IPR001849:Pleckstrin homology domain;IPR002017:Spectrin repeat;IPR016343:Spectrin, beta subunit;IPR018159:Spectrin/alpha-actinin;	0.49	1	1	1	1	3.86112	0.49	1	1	2448	281.431	5.12256
	Sequence	# PSMs	# Proteins	# Protein Groups	Protein Group Accessions	Modifications	MH+ [Da]	A3	XCorr A3	Probability A3	A8	XCorr A8	Probability A8	A10	XCorr A10	Probability A10	# Missed Cleavages
	NLIAENHPESDR	1	1	1	102290F_017850_in		1394.66							High	3.86112	0	0
		Accession	Description	ΣCoverage	Σ# Proteins	Σ# Unique Peptides	Σ# Peptides	Σ# PSMs	Score A(3,8,10)	Coverage A(3,8,10)	# Peptides A(3,8,10)	# PSM A(3,8,10)	# AAs	MW [kDa]	calc. pI
		102290F_017850_in	GO:0003779:Molecular Function:actin binding;GO:0005515:Molecular Function:protein binding;GO:0008091:Cellular Component:spectrin; IPR001589:Actinin-type, actin-binding, conserved site;IPR001605:Spectrin/pleckstrin-like;IPR001715:Calponin homology domain;IPR001849:Pleckstrin homology domain;IPR002017:Spectrin repeat;IPR016343:Spectrin, beta subunit;IPR018159:Spectrin/alpha-actinin;	0.49	1	1	1	1	3.86112	0.49	1	1	2448	281.431	5.12256
*Lancelet genes can be searched using listed ID at the website: http://mosas.sysu.edu.cn
“Sheet 1, Sheet 2 or Sheet 3” is data from protein bands near 180, 100 or 63 kDa respectively, as shown in Figure 1B.

## Sheet: Sheet2
Gene ID*	Description	ΣCoverage	Σ# Proteins	Σ# Unique Peptides	Σ# Peptides	Σ# PSMs	Score A(3,8,10)	Coverage A(3,8,10)	# Peptides A(3,8,10)	# PSM A(3,8,10)	# AAs	MW [kDa]	calc. pI
Bb061210R	GO:0008152:Biological Process:metabolic process;GO:0003824:Molecular Function:catalytic activity;GO:0016874:Molecular Function:ligase activity;GO:0005524:Molecular Function:ATP binding;GO:0046872:Molecular Function:metal ion binding; IPR000089:Biotin/lipoyl attachment;IPR001882:Biotin-binding site;IPR005479:Carbamoyl-phosphate synthetase, large subunit, ATP-binding;IPR005481:Carbamoyl-phosphate s…	42.13	1	26	26	66	254.573	42.13	43	66	705	78.4006	5.89697
	Sequence	# PSMs	# Proteins	# Protein Groups	Protein Group Accessions	Modifications	MH+ [Da]	A3	XCorr A3	Probability A3	A8	XCorr A8	Probability A8	A10	XCorr A10	Probability A10	# Missed Cleavages
	FLYEEYPDGFQGWQLSDTEQR	3	1	1	061210R_277490_eq		2608.16	High	5.29042	0				High	4.38616	0	0
		Accession	Description	ΣCoverage	Σ# Proteins	Σ# Unique Peptides	Σ# Peptides	Σ# PSMs	Score A(3,8,10)	Coverage A(3,8,10)	# Peptides A(3,8,10)	# PSM A(3,8,10)	# AAs	MW [kDa]	calc. pI
		061210R_277490_eq	GO:0008152:Biological Process:metabolic process;GO:0003824:Molecular Function:catalytic activity;GO:0016874:Molecular Function:ligase activity;GO:0005524:Molecular Function:ATP binding;GO:0046872:Molecular Function:metal ion binding; IPR000089:Biotin/lipoyl attachment;IPR001882:Biotin-binding site;IPR005479:Carbamoyl-phosphate synthetase, large subunit, ATP-binding;IPR005481:Carbamoyl-phosphate s…	42.13	1	26	26	66	254.573	42.13	43	66	705	78.4006	5.89697
	HIEVQVLADSHGNALYLNER	3	1	1	061210R_277490_eq		2278.16	High	5.29032	0				High	6.3651	0	0
		Accession	Description	ΣCoverage	Σ# Proteins	Σ# Unique Peptides	Σ# Peptides	Σ# PSMs	Score A(3,8,10)	Coverage A(3,8,10)	# Peptides A(3,8,10)	# PSM A(3,8,10)	# AAs	MW [kDa]	calc. pI
		061210R_277490_eq	GO:0008152:Biological Process:metabolic process;GO:0003824:Molecular Function:catalytic activity;GO:0016874:Molecular Function:ligase activity;GO:0005524:Molecular Function:ATP binding;GO:0046872:Molecular Function:metal ion binding; IPR000089:Biotin/lipoyl attachment;IPR001882:Biotin-binding site;IPR005479:Carbamoyl-phosphate synthetase, large subunit, ATP-binding;IPR005481:Carbamoyl-phosphate s…	42.13	1	26	26	66	254.573	42.13	43	66	705	78.4006	5.89697
	AVEYTSAGTVEFLVDSQK	4	1	1	061210R_277490_eq		1943.96	High	4.75682	0	High	2.66025	0	High	6.50855	0	0
		Accession	Description	ΣCoverage	Σ# Proteins	Σ# Unique Peptides	Σ# Peptides	Σ# PSMs	Score A(3,8,10)	Coverage A(3,8,10)	# Peptides A(3,8,10)	# PSM A(3,8,10)	# AAs	MW [kDa]	calc. pI
		061210R_277490_eq	GO:0008152:Biological Process:metabolic process;GO:0003824:Molecular Function:catalytic activity;GO:0016874:Molecular Function:ligase activity;GO:0005524:Molecular Function:ATP binding;GO:0046872:Molecular Function:metal ion binding; IPR000089:Biotin/lipoyl attachment;IPR001882:Biotin-binding site;IPR005479:Carbamoyl-phosphate synthetase, large subunit, ATP-binding;IPR005481:Carbamoyl-phosphate s…	42.13	1	26	26	66	254.573	42.13	43	66	705	78.4006	5.89697
	GVTHNIPLLQEIIAHPR	4	1	1	061210R_277490_eq		1908.08	High	4.68712	0				High	5.79729	0	0
		Accession	Description	ΣCoverage	Σ# Proteins	Σ# Unique Peptides	Σ# Peptides	Σ# PSMs	Score A(3,8,10)	Coverage A(3,8,10)	# Peptides A(3,8,10)	# PSM A(3,8,10)	# AAs	MW [kDa]	calc. pI
		061210R_277490_eq	GO:0008152:Biological Process:metabolic process;GO:0003824:Molecular Function:catalytic activity;GO:0016874:Molecular Function:ligase activity;GO:0005524:Molecular Function:ATP binding;GO:0046872:Molecular Function:metal ion binding; IPR000089:Biotin/lipoyl attachment;IPR001882:Biotin-binding site;IPR005479:Carbamoyl-phosphate synthetase, large subunit, ATP-binding;IPR005481:Carbamoyl-phosphate s…	42.13	1	26	26	66	254.573	42.13	43	66	705	78.4006	5.89697
	TGAQAVHPGYGFLSENK	4	1	1	061210R_277490_eq		1775.87	High	4.28827	0	High	1.85383	0	High	4.74156	0	0
		Accession	Description	ΣCoverage	Σ# Proteins	Σ# Unique Peptides	Σ# Peptides	Σ# PSMs	Score A(3,8,10)	Coverage A(3,8,10)	# Peptides A(3,8,10)	# PSM A(3,8,10)	# AAs	MW [kDa]	calc. pI
		061210R_277490_eq	GO:0008152:Biological Process:metabolic process;GO:0003824:Molecular Function:catalytic activity;GO:0016874:Molecular Function:ligase activity;GO:0005524:Molecular Function:ATP binding;GO:0046872:Molecular Function:metal ion binding; IPR000089:Biotin/lipoyl attachment;IPR001882:Biotin-binding site;IPR005479:Carbamoyl-phosphate synthetase, large subunit, ATP-binding;IPR005481:Carbamoyl-phosphate s…	42.13	1	26	26	66	254.573	42.13	43	66	705	78.4006	5.89697
	VVEEAPSIFLDPDTR	5	1	1	061210R_277490_eq		1687.85	High	4.081	0	High	2.25509	0				0
		Accession	Description	ΣCoverage	Σ# Proteins	Σ# Unique Peptides	Σ# Peptides	Σ# PSMs	Score A(3,8,10)	Coverage A(3,8,10)	# Peptides A(3,8,10)	# PSM A(3,8,10)	# AAs	MW [kDa]	calc. pI
		061210R_277490_eq	GO:0008152:Biological Process:metabolic process;GO:0003824:Molecular Function:catalytic activity;GO:0016874:Molecular Function:ligase activity;GO:0005524:Molecular Function:ATP binding;GO:0046872:Molecular Function:metal ion binding; IPR000089:Biotin/lipoyl attachment;IPR001882:Biotin-binding site;IPR005479:Carbamoyl-phosphate synthetase, large subunit, ATP-binding;IPR005481:Carbamoyl-phosphate s…	42.13	1	26	26	66	254.573	42.13	43	66	705	78.4006	5.89697
	EVAAMAACIHLR	3	1	1	061210R_277490_eq	C8(Carbamidomethyl)	1341.68	High	3.9101	0	High	1.8318	0	High	3.77586	0	0
		Accession	Description	ΣCoverage	Σ# Proteins	Σ# Unique Peptides	Σ# Peptides	Σ# PSMs	Score A(3,8,10)	Coverage A(3,8,10)	# Peptides A(3,8,10)	# PSM A(3,8,10)	# AAs	MW [kDa]	calc. pI
		061210R_277490_eq	GO:0008152:Biological Process:metabolic process;GO:0003824:Molecular Function:catalytic activity;GO:0016874:Molecular Function:ligase activity;GO:0005524:Molecular Function:ATP binding;GO:0046872:Molecular Function:metal ion binding; IPR000089:Biotin/lipoyl attachment;IPR001882:Biotin-binding site;IPR005479:Carbamoyl-phosphate synthetase, large subunit, ATP-binding;IPR005481:Carbamoyl-phosphate s…	42.13	1	26	26	66	254.573	42.13	43	66	705	78.4006	5.89697
	LSSQEAASSFGDDR	8	1	1	061210R_277490_eq		1469.65	High	3.81245	0	High	2.85182	0				0
		Accession	Description	ΣCoverage	Σ# Proteins	Σ# Unique Peptides	Σ# Peptides	Σ# PSMs	Score A(3,8,10)	Coverage A(3,8,10)	# Peptides A(3,8,10)	# PSM A(3,8,10)	# AAs	MW [kDa]	calc. pI
		061210R_277490_eq	GO:0008152:Biological Process:metabolic process;GO:0003824:Molecular Function:catalytic activity;GO:0016874:Molecular Function:ligase activity;GO:0005524:Molecular Function:ATP binding;GO:0046872:Molecular Function:metal ion binding; IPR000089:Biotin/lipoyl attachment;IPR001882:Biotin-binding site;IPR005479:Carbamoyl-phosphate synthetase, large subunit, ATP-binding;IPR005481:Carbamoyl-phosphate s…	42.13	1	26	26	66	254.573	42.13	43	66	705	78.4006	5.89697
	LQVEHPITECITGIDIVQQMIR	2	1	1	061210R_277490_eq	C10(Carbamidomethyl)	2593.35	High	3.80584	0				High	4.12546	0	0
		Accession	Description	ΣCoverage	Σ# Proteins	Σ# Unique Peptides	Σ# Peptides	Σ# PSMs	Score A(3,8,10)	Coverage A(3,8,10)	# Peptides A(3,8,10)	# PSM A(3,8,10)	# AAs	MW [kDa]	calc. pI
		061210R_277490_eq	GO:0008152:Biological Process:metabolic process;GO:0003824:Molecular Function:catalytic activity;GO:0016874:Molecular Function:ligase activity;GO:0005524:Molecular Function:ATP binding;GO:0046872:Molecular Function:metal ion binding; IPR000089:Biotin/lipoyl attachment;IPR001882:Biotin-binding site;IPR005479:Carbamoyl-phosphate synthetase, large subunit, ATP-binding;IPR005481:Carbamoyl-phosphate s…	42.13	1	26	26	66	254.573	42.13	43	66	705	78.4006	5.89697
	QLADEGVVFIGPPSGAIQAMGDK	1	1	1	061210R_277490_eq		2300.16	High	3.61777	0							0
		Accession	Description	ΣCoverage	Σ# Proteins	Σ# Unique Peptides	Σ# Peptides	Σ# PSMs	Score A(3,8,10)	Coverage A(3,8,10)	# Peptides A(3,8,10)	# PSM A(3,8,10)	# AAs	MW [kDa]	calc. pI
		061210R_277490_eq	GO:0008152:Biological Process:metabolic process;GO:0003824:Molecular Function:catalytic activity;GO:0016874:Molecular Function:ligase activity;GO:0005524:Molecular Function:ATP binding;GO:0046872:Molecular Function:metal ion binding; IPR000089:Biotin/lipoyl attachment;IPR001882:Biotin-binding site;IPR005479:Carbamoyl-phosphate synthetase, large subunit, ATP-binding;IPR005481:Carbamoyl-phosphate s…	42.13	1	26	26	66	254.573	42.13	43	66	705	78.4006	5.89697
	GTVFKVEVLPK	1	1	1	061210R_277490_eq		1216.73	High	3.23425	0							1
		Accession	Description	ΣCoverage	Σ# Proteins	Σ# Unique Peptides	Σ# Peptides	Σ# PSMs	Score A(3,8,10)	Coverage A(3,8,10)	# Peptides A(3,8,10)	# PSM A(3,8,10)	# AAs	MW [kDa]	calc. pI
		061210R_277490_eq	GO:0008152:Biological Process:metabolic process;GO:0003824:Molecular Function:catalytic activity;GO:0016874:Molecular Function:ligase activity;GO:0005524:Molecular Function:ATP binding;GO:0046872:Molecular Function:metal ion binding; IPR000089:Biotin/lipoyl attachment;IPR001882:Biotin-binding site;IPR005479:Carbamoyl-phosphate synthetase, large subunit, ATP-binding;IPR005481:Carbamoyl-phosphate s…	42.13	1	26	26	66	254.573	42.13	43	66	705	78.4006	5.89697
	ISNEIGYPVMIK	2	1	1	061210R_277490_eq		1363.73	High	3.21966	0	High	1.91667	0				0
		Accession	Description	ΣCoverage	Σ# Proteins	Σ# Unique Peptides	Σ# Peptides	Σ# PSMs	Score A(3,8,10)	Coverage A(3,8,10)	# Peptides A(3,8,10)	# PSM A(3,8,10)	# AAs	MW [kDa]	calc. pI
		061210R_277490_eq	GO:0008152:Biological Process:metabolic process;GO:0003824:Molecular Function:catalytic activity;GO:0016874:Molecular Function:ligase activity;GO:0005524:Molecular Function:ATP binding;GO:0046872:Molecular Function:metal ion binding; IPR000089:Biotin/lipoyl attachment;IPR001882:Biotin-binding site;IPR005479:Carbamoyl-phosphate synthetase, large subunit, ATP-binding;IPR005481:Carbamoyl-phosphate s…	42.13	1	26	26	66	254.573	42.13	43	66	705	78.4006	5.89697
	AMGEQAVALAR	2	1	1	061210R_277490_eq		1116.58	High	3.18014	0	High	1.96901	0				0
		Accession	Description	ΣCoverage	Σ# Proteins	Σ# Unique Peptides	Σ# Peptides	Σ# PSMs	Score A(3,8,10)	Coverage A(3,8,10)	# Peptides A(3,8,10)	# PSM A(3,8,10)	# AAs	MW [kDa]	calc. pI
		061210R_277490_eq	GO:0008152:Biological Process:metabolic process;GO:0003824:Molecular Function:catalytic activity;GO:0016874:Molecular Function:ligase activity;GO:0005524:Molecular Function:ATP binding;GO:0046872:Molecular Function:metal ion binding; IPR000089:Biotin/lipoyl attachment;IPR001882:Biotin-binding site;IPR005479:Carbamoyl-phosphate synthetase, large subunit, ATP-binding;IPR005481:Carbamoyl-phosphate s…	42.13	1	26	26	66	254.573	42.13	43	66	705	78.4006	5.89697
	NFYFLEMNTR	1	1	1	061210R_277490_eq		1334.62	High	3.12168	0							0
		Accession	Description	ΣCoverage	Σ# Proteins	Σ# Unique Peptides	Σ# Peptides	Σ# PSMs	Score A(3,8,10)	Coverage A(3,8,10)	# Peptides A(3,8,10)	# PSM A(3,8,10)	# AAs	MW [kDa]	calc. pI
		061210R_277490_eq	GO:0008152:Biological Process:metabolic process;GO:0003824:Molecular Function:catalytic activity;GO:0016874:Molecular Function:ligase activity;GO:0005524:Molecular Function:ATP binding;GO:0046872:Molecular Function:metal ion binding; IPR000089:Biotin/lipoyl attachment;IPR001882:Biotin-binding site;IPR005479:Carbamoyl-phosphate synthetase, large subunit, ATP-binding;IPR005481:Carbamoyl-phosphate s…	42.13	1	26	26	66	254.573	42.13	43	66	705	78.4006	5.89697
	TVAIFSEADR	3	1	1	061210R_277490_eq		1108.56	High	3.10355	0	High	2.21897	0				0
		Accession	Description	ΣCoverage	Σ# Proteins	Σ# Unique Peptides	Σ# Peptides	Σ# PSMs	Score A(3,8,10)	Coverage A(3,8,10)	# Peptides A(3,8,10)	# PSM A(3,8,10)	# AAs	MW [kDa]	calc. pI
		061210R_277490_eq	GO:0008152:Biological Process:metabolic process;GO:0003824:Molecular Function:catalytic activity;GO:0016874:Molecular Function:ligase activity;GO:0005524:Molecular Function:ATP binding;GO:0046872:Molecular Function:metal ion binding; IPR000089:Biotin/lipoyl attachment;IPR001882:Biotin-binding site;IPR005479:Carbamoyl-phosphate synthetase, large subunit, ATP-binding;IPR005481:Carbamoyl-phosphate s…	42.13	1	26	26	66	254.573	42.13	43	66	705	78.4006	5.89697
	VNIIPGFDGVVK	1	1	1	061210R_277490_eq		1257.72	High	3.09792	0							0
		Accession	Description	ΣCoverage	Σ# Proteins	Σ# Unique Peptides	Σ# Peptides	Σ# PSMs	Score A(3,8,10)	Coverage A(3,8,10)	# Peptides A(3,8,10)	# PSM A(3,8,10)	# AAs	MW [kDa]	calc. pI
		061210R_277490_eq	GO:0008152:Biological Process:metabolic process;GO:0003824:Molecular Function:catalytic activity;GO:0016874:Molecular Function:ligase activity;GO:0005524:Molecular Function:ATP binding;GO:0046872:Molecular Function:metal ion binding; IPR000089:Biotin/lipoyl attachment;IPR001882:Biotin-binding site;IPR005479:Carbamoyl-phosphate synthetase, large subunit, ATP-binding;IPR005481:Carbamoyl-phosphate s…	42.13	1	26	26	66	254.573	42.13	43	66	705	78.4006	5.89697
	SFGLPSIGWLNR	1	1	1	061210R_277490_eq		1346.72	High	3.00966	0							0
		Accession	Description	ΣCoverage	Σ# Proteins	Σ# Unique Peptides	Σ# Peptides	Σ# PSMs	Score A(3,8,10)	Coverage A(3,8,10)	# Peptides A(3,8,10)	# PSM A(3,8,10)	# AAs	MW [kDa]	calc. pI
		061210R_277490_eq	GO:0008152:Biological Process:metabolic process;GO:0003824:Molecular Function:catalytic activity;GO:0016874:Molecular Function:ligase activity;GO:0005524:Molecular Function:ATP binding;GO:0046872:Molecular Function:metal ion binding; IPR000089:Biotin/lipoyl attachment;IPR001882:Biotin-binding site;IPR005479:Carbamoyl-phosphate synthetase, large subunit, ATP-binding;IPR005481:Carbamoyl-phosphate s…	42.13	1	26	26	66	254.573	42.13	43	66	705	78.4006	5.89697
	VVEEAPSIFLDPDTRR	3	1	1	061210R_277490_eq		1843.95	High	2.89802	0	High	2.64062	0	High	4.22349	0	1
		Accession	Description	ΣCoverage	Σ# Proteins	Σ# Unique Peptides	Σ# Peptides	Σ# PSMs	Score A(3,8,10)	Coverage A(3,8,10)	# Peptides A(3,8,10)	# PSM A(3,8,10)	# AAs	MW [kDa]	calc. pI
		061210R_277490_eq	GO:0008152:Biological Process:metabolic process;GO:0003824:Molecular Function:catalytic activity;GO:0016874:Molecular Function:ligase activity;GO:0005524:Molecular Function:ATP binding;GO:0046872:Molecular Function:metal ion binding; IPR000089:Biotin/lipoyl attachment;IPR001882:Biotin-binding site;IPR005479:Carbamoyl-phosphate synthetase, large subunit, ATP-binding;IPR005481:Carbamoyl-phosphate s…	42.13	1	26	26	66	254.573	42.13	43	66	705	78.4006	5.89697
	YQEPTHLPK	1	1	1	061210R_277490_eq		1112.57	High	2.86156	0							0
		Accession	Description	ΣCoverage	Σ# Proteins	Σ# Unique Peptides	Σ# Peptides	Σ# PSMs	Score A(3,8,10)	Coverage A(3,8,10)	# Peptides A(3,8,10)	# PSM A(3,8,10)	# AAs	MW [kDa]	calc. pI
		061210R_277490_eq	GO:0008152:Biological Process:metabolic process;GO:0003824:Molecular Function:catalytic activity;GO:0016874:Molecular Function:ligase activity;GO:0005524:Molecular Function:ATP binding;GO:0046872:Molecular Function:metal ion binding; IPR000089:Biotin/lipoyl attachment;IPR001882:Biotin-binding site;IPR005479:Carbamoyl-phosphate synthetase, large subunit, ATP-binding;IPR005481:Carbamoyl-phosphate s…	42.13	1	26	26	66	254.573	42.13	43	66	705	78.4006	5.89697
	TGAQAVHPGYGFLSENKEFAK	4	1	1	061210R_277490_eq		2251.12							High	7.14015	0	1
		Accession	Description	ΣCoverage	Σ# Proteins	Σ# Unique Peptides	Σ# Peptides	Σ# PSMs	Score A(3,8,10)	Coverage A(3,8,10)	# Peptides A(3,8,10)	# PSM A(3,8,10)	# AAs	MW [kDa]	calc. pI
		061210R_277490_eq	GO:0008152:Biological Process:metabolic process;GO:0003824:Molecular Function:catalytic activity;GO:0016874:Molecular Function:ligase activity;GO:0005524:Molecular Function:ATP binding;GO:0046872:Molecular Function:metal ion binding; IPR000089:Biotin/lipoyl attachment;IPR001882:Biotin-binding site;IPR005479:Carbamoyl-phosphate synthetase, large subunit, ATP-binding;IPR005481:Carbamoyl-phosphate s…	42.13	1	26	26	66	254.573	42.13	43	66	705	78.4006	5.89697
	KTGAQAVHPGYGFLSENKEFAK	1	1	1	061210R_277490_eq		2379.21							High	6.40567	0	2
		Accession	Description	ΣCoverage	Σ# Proteins	Σ# Unique Peptides	Σ# Peptides	Σ# PSMs	Score A(3,8,10)	Coverage A(3,8,10)	# Peptides A(3,8,10)	# PSM A(3,8,10)	# AAs	MW [kDa]	calc. pI
		061210R_277490_eq	GO:0008152:Biological Process:metabolic process;GO:0003824:Molecular Function:catalytic activity;GO:0016874:Molecular Function:ligase activity;GO:0005524:Molecular Function:ATP binding;GO:0046872:Molecular Function:metal ion binding; IPR000089:Biotin/lipoyl attachment;IPR001882:Biotin-binding site;IPR005479:Carbamoyl-phosphate synthetase, large subunit, ATP-binding;IPR005481:Carbamoyl-phosphate s…	42.13	1	26	26	66	254.573	42.13	43	66	705	78.4006	5.89697
	KTGAQAVHPGYGFLSENK	3	1	1	061210R_277490_eq		1903.96							High	5.76933	0	1
		Accession	Description	ΣCoverage	Σ# Proteins	Σ# Unique Peptides	Σ# Peptides	Σ# PSMs	Score A(3,8,10)	Coverage A(3,8,10)	# Peptides A(3,8,10)	# PSM A(3,8,10)	# AAs	MW [kDa]	calc. pI
		061210R_277490_eq	GO:0008152:Biological Process:metabolic process;GO:0003824:Molecular Function:catalytic activity;GO:0016874:Molecular Function:ligase activity;GO:0005524:Molecular Function:ATP binding;GO:0046872:Molecular Function:metal ion binding; IPR000089:Biotin/lipoyl attachment;IPR001882:Biotin-binding site;IPR005479:Carbamoyl-phosphate synthetase, large subunit, ATP-binding;IPR005481:Carbamoyl-phosphate s…	42.13	1	26	26	66	254.573	42.13	43	66	705	78.4006	5.89697
	VNIIPGFDGVVKDADEAVK	3	1	1	061210R_277490_eq		1986.05							High	4.39444	0	1
		Accession	Description	ΣCoverage	Σ# Proteins	Σ# Unique Peptides	Σ# Peptides	Σ# PSMs	Score A(3,8,10)	Coverage A(3,8,10)	# Peptides A(3,8,10)	# PSM A(3,8,10)	# AAs	MW [kDa]	calc. pI
		061210R_277490_eq	GO:0008152:Biological Process:metabolic process;GO:0003824:Molecular Function:catalytic activity;GO:0016874:Molecular Function:ligase activity;GO:0005524:Molecular Function:ATP binding;GO:0046872:Molecular Function:metal ion binding; IPR000089:Biotin/lipoyl attachment;IPR001882:Biotin-binding site;IPR005479:Carbamoyl-phosphate synthetase, large subunit, ATP-binding;IPR005481:Carbamoyl-phosphate s…	42.13	1	26	26	66	254.573	42.13	43	66	705	78.4006	5.89697
	KATDYIHLMPEKPK	1	1	1	061210R_277490_eq		1670.89							High	4.17517	0	1
		Accession	Description	ΣCoverage	Σ# Proteins	Σ# Unique Peptides	Σ# Peptides	Σ# PSMs	Score A(3,8,10)	Coverage A(3,8,10)	# Peptides A(3,8,10)	# PSM A(3,8,10)	# AAs	MW [kDa]	calc. pI
		061210R_277490_eq	GO:0008152:Biological Process:metabolic process;GO:0003824:Molecular Function:catalytic activity;GO:0016874:Molecular Function:ligase activity;GO:0005524:Molecular Function:ATP binding;GO:0046872:Molecular Function:metal ion binding; IPR000089:Biotin/lipoyl attachment;IPR001882:Biotin-binding site;IPR005479:Carbamoyl-phosphate synthetase, large subunit, ATP-binding;IPR005481:Carbamoyl-phosphate s…	42.13	1	26	26	66	254.573	42.13	43	66	705	78.4006	5.89697
	QLADEGVVFIGPPSGAIQAMGDKIESK	1	1	1	061210R_277490_eq		2757.41							High	4.09753	0	1
		Accession	Description	ΣCoverage	Σ# Proteins	Σ# Unique Peptides	Σ# Peptides	Σ# PSMs	Score A(3,8,10)	Coverage A(3,8,10)	# Peptides A(3,8,10)	# PSM A(3,8,10)	# AAs	MW [kDa]	calc. pI
		061210R_277490_eq	GO:0008152:Biological Process:metabolic process;GO:0003824:Molecular Function:catalytic activity;GO:0016874:Molecular Function:ligase activity;GO:0005524:Molecular Function:ATP binding;GO:0046872:Molecular Function:metal ion binding; IPR000089:Biotin/lipoyl attachment;IPR001882:Biotin-binding site;IPR005479:Carbamoyl-phosphate synthetase, large subunit, ATP-binding;IPR005481:Carbamoyl-phosphate s…	42.13	1	26	26	66	254.573	42.13	43	66	705	78.4006	5.89697
	ATDYIHLMPEKPK	1	1	1	061210R_277490_eq		1542.8							High	3.68288	0	0
		Accession	Description	ΣCoverage	Σ# Proteins	Σ# Unique Peptides	Σ# Peptides	Σ# PSMs	Score A(3,8,10)	Coverage A(3,8,10)	# Peptides A(3,8,10)	# PSM A(3,8,10)	# AAs	MW [kDa]	calc. pI
		061210R_277490_eq	GO:0008152:Biological Process:metabolic process;GO:0003824:Molecular Function:catalytic activity;GO:0016874:Molecular Function:ligase activity;GO:0005524:Molecular Function:ATP binding;GO:0046872:Molecular Function:metal ion binding; IPR000089:Biotin/lipoyl attachment;IPR001882:Biotin-binding site;IPR005479:Carbamoyl-phosphate synthetase, large subunit, ATP-binding;IPR005481:Carbamoyl-phosphate s…	42.13	1	26	26	66	254.573	42.13	43	66	705	78.4006	5.89697
Bb275600F	GO:0003824:Molecular Function:catalytic activity;GO:0008152:Biological Process:metabolic process;GO:0016874:Molecular Function:ligase activity;GO:0006094:Biological Process:gluconeogenesis;GO:0004075:Molecular Function:biotin carboxylase activity;GO:0005524:Molecular Function:ATP binding;GO:0046872:Molecular Function:metal ion binding; IPR000089:Biotin/lipoyl attachment;IPR000891:Pyruvate carboxy…	28.15	1	21	21	31	109.998	28.15	27	31	1144	125.604	6.46826
	Sequence	# PSMs	# Proteins	# Protein Groups	Protein Group Accessions	Modifications	MH+ [Da]	A3	XCorr A3	Probability A3	A8	XCorr A8	Probability A8	A10	XCorr A10	Probability A10	# Missed Cleavages
	NEEFLSGAISTHFIDQNPGLFNFIPSR	3	1	1	275600F_078830_eq		3050.5	High	5.11405	0							0
		Accession	Description	ΣCoverage	Σ# Proteins	Σ# Unique Peptides	Σ# Peptides	Σ# PSMs	Score A(3,8,10)	Coverage A(3,8,10)	# Peptides A(3,8,10)	# PSM A(3,8,10)	# AAs	MW [kDa]	calc. pI
		275600F_078830_eq	GO:0003824:Molecular Function:catalytic activity;GO:0008152:Biological Process:metabolic process;GO:0016874:Molecular Function:ligase activity;GO:0006094:Biological Process:gluconeogenesis;GO:0004075:Molecular Function:biotin carboxylase activity;GO:0005524:Molecular Function:ATP binding;GO:0046872:Molecular Function:metal ion binding; IPR000089:Biotin/lipoyl attachment;IPR000891:Pyruvate carboxy…	28.15	1	21	21	31	109.998	28.15	27	31	1144	125.604	6.46826
	ATSEALAAFGNGSLFIEK	2	1	1	275600F_078830_eq		1825.93	High	4.65247	0	High	2.07451	0				0
		Accession	Description	ΣCoverage	Σ# Proteins	Σ# Unique Peptides	Σ# Peptides	Σ# PSMs	Score A(3,8,10)	Coverage A(3,8,10)	# Peptides A(3,8,10)	# PSM A(3,8,10)	# AAs	MW [kDa]	calc. pI
		275600F_078830_eq	GO:0003824:Molecular Function:catalytic activity;GO:0008152:Biological Process:metabolic process;GO:0016874:Molecular Function:ligase activity;GO:0006094:Biological Process:gluconeogenesis;GO:0004075:Molecular Function:biotin carboxylase activity;GO:0005524:Molecular Function:ATP binding;GO:0046872:Molecular Function:metal ion binding; IPR000089:Biotin/lipoyl attachment;IPR000891:Pyruvate carboxy…	28.15	1	21	21	31	109.998	28.15	27	31	1144	125.604	6.46826
	IAPFVSHNFANMYSLENWGGATFDVALR	1	1	1	275600F_078830_eq		3127.51	High	4.64106	0							0
		Accession	Description	ΣCoverage	Σ# Proteins	Σ# Unique Peptides	Σ# Peptides	Σ# PSMs	Score A(3,8,10)	Coverage A(3,8,10)	# Peptides A(3,8,10)	# PSM A(3,8,10)	# AAs	MW [kDa]	calc. pI
		275600F_078830_eq	GO:0003824:Molecular Function:catalytic activity;GO:0008152:Biological Process:metabolic process;GO:0016874:Molecular Function:ligase activity;GO:0006094:Biological Process:gluconeogenesis;GO:0004075:Molecular Function:biotin carboxylase activity;GO:0005524:Molecular Function:ATP binding;GO:0046872:Molecular Function:metal ion binding; IPR000089:Biotin/lipoyl attachment;IPR000891:Pyruvate carboxy…	28.15	1	21	21	31	109.998	28.15	27	31	1144	125.604	6.46826
	IAIQDWDVLSAALYPTVLDEYLEFR	1	1	1	275600F_078830_eq		2940.51	High	4.00445	0							0
		Accession	Description	ΣCoverage	Σ# Proteins	Σ# Unique Peptides	Σ# Peptides	Σ# PSMs	Score A(3,8,10)	Coverage A(3,8,10)	# Peptides A(3,8,10)	# PSM A(3,8,10)	# AAs	MW [kDa]	calc. pI
		275600F_078830_eq	GO:0003824:Molecular Function:catalytic activity;GO:0008152:Biological Process:metabolic process;GO:0016874:Molecular Function:ligase activity;GO:0006094:Biological Process:gluconeogenesis;GO:0004075:Molecular Function:biotin carboxylase activity;GO:0005524:Molecular Function:ATP binding;GO:0046872:Molecular Function:metal ion binding; IPR000089:Biotin/lipoyl attachment;IPR000891:Pyruvate carboxy…	28.15	1	21	21	31	109.998	28.15	27	31	1144	125.604	6.46826
	FVGYENAGTVEFLLDQEQGK	3	1	1	275600F_078830_eq		2244.08	High	3.79497	0				High	5.50112	0	0
		Accession	Description	ΣCoverage	Σ# Proteins	Σ# Unique Peptides	Σ# Peptides	Σ# PSMs	Score A(3,8,10)	Coverage A(3,8,10)	# Peptides A(3,8,10)	# PSM A(3,8,10)	# AAs	MW [kDa]	calc. pI
		275600F_078830_eq	GO:0003824:Molecular Function:catalytic activity;GO:0008152:Biological Process:metabolic process;GO:0016874:Molecular Function:ligase activity;GO:0006094:Biological Process:gluconeogenesis;GO:0004075:Molecular Function:biotin carboxylase activity;GO:0005524:Molecular Function:ATP binding;GO:0046872:Molecular Function:metal ion binding; IPR000089:Biotin/lipoyl attachment;IPR000891:Pyruvate carboxy…	28.15	1	21	21	31	109.998	28.15	27	31	1144	125.604	6.46826
	DIFVEQGPEGFAK	1	1	1	275600F_078830_eq		1436.7	High	3.74052	0							0
		Accession	Description	ΣCoverage	Σ# Proteins	Σ# Unique Peptides	Σ# Peptides	Σ# PSMs	Score A(3,8,10)	Coverage A(3,8,10)	# Peptides A(3,8,10)	# PSM A(3,8,10)	# AAs	MW [kDa]	calc. pI
		275600F_078830_eq	GO:0003824:Molecular Function:catalytic activity;GO:0008152:Biological Process:metabolic process;GO:0016874:Molecular Function:ligase activity;GO:0006094:Biological Process:gluconeogenesis;GO:0004075:Molecular Function:biotin carboxylase activity;GO:0005524:Molecular Function:ATP binding;GO:0046872:Molecular Function:metal ion binding; IPR000089:Biotin/lipoyl attachment;IPR000891:Pyruvate carboxy…	28.15	1	21	21	31	109.998	28.15	27	31	1144	125.604	6.46826
	SDFAQAVVDAGIR	1	1	1	275600F_078830_eq		1348.69	High	3.70937	0							0
		Accession	Description	ΣCoverage	Σ# Proteins	Σ# Unique Peptides	Σ# Peptides	Σ# PSMs	Score A(3,8,10)	Coverage A(3,8,10)	# Peptides A(3,8,10)	# PSM A(3,8,10)	# AAs	MW [kDa]	calc. pI
		275600F_078830_eq	GO:0003824:Molecular Function:catalytic activity;GO:0008152:Biological Process:metabolic process;GO:0016874:Molecular Function:ligase activity;GO:0006094:Biological Process:gluconeogenesis;GO:0004075:Molecular Function:biotin carboxylase activity;GO:0005524:Molecular Function:ATP binding;GO:0046872:Molecular Function:metal ion binding; IPR000089:Biotin/lipoyl attachment;IPR000891:Pyruvate carboxy…	28.15	1	21	21	31	109.998	28.15	27	31	1144	125.604	6.46826
	VFDYSAYWEQTR	2	1	1	275600F_078830_eq		1564.71	High	3.47515	0	High	2.20105	0				0
		Accession	Description	ΣCoverage	Σ# Proteins	Σ# Unique Peptides	Σ# Peptides	Σ# PSMs	Score A(3,8,10)	Coverage A(3,8,10)	# Peptides A(3,8,10)	# PSM A(3,8,10)	# AAs	MW [kDa]	calc. pI
		275600F_078830_eq	GO:0003824:Molecular Function:catalytic activity;GO:0008152:Biological Process:metabolic process;GO:0016874:Molecular Function:ligase activity;GO:0006094:Biological Process:gluconeogenesis;GO:0004075:Molecular Function:biotin carboxylase activity;GO:0005524:Molecular Function:ATP binding;GO:0046872:Molecular Function:metal ion binding; IPR000089:Biotin/lipoyl attachment;IPR000891:Pyruvate carboxy…	28.15	1	21	21	31	109.998	28.15	27	31	1144	125.604	6.46826
	VVGDLAQFMVQNK	1	1	1	275600F_078830_eq		1448.75	High	3.43373	0							0
		Accession	Description	ΣCoverage	Σ# Proteins	Σ# Unique Peptides	Σ# Peptides	Σ# PSMs	Score A(3,8,10)	Coverage A(3,8,10)	# Peptides A(3,8,10)	# PSM A(3,8,10)	# AAs	MW [kDa]	calc. pI
		275600F_078830_eq	GO:0003824:Molecular Function:catalytic activity;GO:0008152:Biological Process:metabolic process;GO:0016874:Molecular Function:ligase activity;GO:0006094:Biological Process:gluconeogenesis;GO:0004075:Molecular Function:biotin carboxylase activity;GO:0005524:Molecular Function:ATP binding;GO:0046872:Molecular Function:metal ion binding; IPR000089:Biotin/lipoyl attachment;IPR000891:Pyruvate carboxy…	28.15	1	21	21	31	109.998	28.15	27	31	1144	125.604	6.46826
	VVEYAPAPELDPVLR	2	1	1	275600F_078830_eq		1667.9	High	3.42029	0	High	2.06822	0				0
		Accession	Description	ΣCoverage	Σ# Proteins	Σ# Unique Peptides	Σ# Peptides	Σ# PSMs	Score A(3,8,10)	Coverage A(3,8,10)	# Peptides A(3,8,10)	# PSM A(3,8,10)	# AAs	MW [kDa]	calc. pI
		275600F_078830_eq	GO:0003824:Molecular Function:catalytic activity;GO:0008152:Biological Process:metabolic process;GO:0016874:Molecular Function:ligase activity;GO:0006094:Biological Process:gluconeogenesis;GO:0004075:Molecular Function:biotin carboxylase activity;GO:0005524:Molecular Function:ATP binding;GO:0046872:Molecular Function:metal ion binding; IPR000089:Biotin/lipoyl attachment;IPR000891:Pyruvate carboxy…	28.15	1	21	21	31	109.998	28.15	27	31	1144	125.604	6.46826
	SDFGPVDCLETR	1	1	1	275600F_078830_eq	C8(Carbamidomethyl)	1395.62	High	3.12865	0							0
		Accession	Description	ΣCoverage	Σ# Proteins	Σ# Unique Peptides	Σ# Peptides	Σ# PSMs	Score A(3,8,10)	Coverage A(3,8,10)	# Peptides A(3,8,10)	# PSM A(3,8,10)	# AAs	MW [kDa]	calc. pI
		275600F_078830_eq	GO:0003824:Molecular Function:catalytic activity;GO:0008152:Biological Process:metabolic process;GO:0016874:Molecular Function:ligase activity;GO:0006094:Biological Process:gluconeogenesis;GO:0004075:Molecular Function:biotin carboxylase activity;GO:0005524:Molecular Function:ATP binding;GO:0046872:Molecular Function:metal ion binding; IPR000089:Biotin/lipoyl attachment;IPR000891:Pyruvate carboxy…	28.15	1	21	21	31	109.998	28.15	27	31	1144	125.604	6.46826
	YYMDLADELIK	1	1	1	275600F_078830_eq		1373.66	High	3.12789	0							0
		Accession	Description	ΣCoverage	Σ# Proteins	Σ# Unique Peptides	Σ# Peptides	Σ# PSMs	Score A(3,8,10)	Coverage A(3,8,10)	# Peptides A(3,8,10)	# PSM A(3,8,10)	# AAs	MW [kDa]	calc. pI
		275600F_078830_eq	GO:0003824:Molecular Function:catalytic activity;GO:0008152:Biological Process:metabolic process;GO:0016874:Molecular Function:ligase activity;GO:0006094:Biological Process:gluconeogenesis;GO:0004075:Molecular Function:biotin carboxylase activity;GO:0005524:Molecular Function:ATP binding;GO:0046872:Molecular Function:metal ion binding; IPR000089:Biotin/lipoyl attachment;IPR000891:Pyruvate carboxy…	28.15	1	21	21	31	109.998	28.15	27	31	1144	125.604	6.46826
	DAHQSLLATR	1	1	1	275600F_078830_eq		1111.59	High	3.04288	0							0
		Accession	Description	ΣCoverage	Σ# Proteins	Σ# Unique Peptides	Σ# Peptides	Σ# PSMs	Score A(3,8,10)	Coverage A(3,8,10)	# Peptides A(3,8,10)	# PSM A(3,8,10)	# AAs	MW [kDa]	calc. pI
		275600F_078830_eq	GO:0003824:Molecular Function:catalytic activity;GO:0008152:Biological Process:metabolic process;GO:0016874:Molecular Function:ligase activity;GO:0006094:Biological Process:gluconeogenesis;GO:0004075:Molecular Function:biotin carboxylase activity;GO:0005524:Molecular Function:ATP binding;GO:0046872:Molecular Function:metal ion binding; IPR000089:Biotin/lipoyl attachment;IPR000891:Pyruvate carboxy…	28.15	1	21	21	31	109.998	28.15	27	31	1144	125.604	6.46826
	IAEECEVAIEK	1	1	1	275600F_078830_eq	C5(Carbamidomethyl)	1290.62	High	2.91589	0							0
		Accession	Description	ΣCoverage	Σ# Proteins	Σ# Unique Peptides	Σ# Peptides	Σ# PSMs	Score A(3,8,10)	Coverage A(3,8,10)	# Peptides A(3,8,10)	# PSM A(3,8,10)	# AAs	MW [kDa]	calc. pI
		275600F_078830_eq	GO:0003824:Molecular Function:catalytic activity;GO:0008152:Biological Process:metabolic process;GO:0016874:Molecular Function:ligase activity;GO:0006094:Biological Process:gluconeogenesis;GO:0004075:Molecular Function:biotin carboxylase activity;GO:0005524:Molecular Function:ATP binding;GO:0046872:Molecular Function:metal ion binding; IPR000089:Biotin/lipoyl attachment;IPR000891:Pyruvate carboxy…	28.15	1	21	21	31	109.998	28.15	27	31	1144	125.604	6.46826
	TNIPFLQNVLR	1	1	1	275600F_078830_eq		1314.75	High	2.87477	0							0
		Accession	Description	ΣCoverage	Σ# Proteins	Σ# Unique Peptides	Σ# Peptides	Σ# PSMs	Score A(3,8,10)	Coverage A(3,8,10)	# Peptides A(3,8,10)	# PSM A(3,8,10)	# AAs	MW [kDa]	calc. pI
		275600F_078830_eq	GO:0003824:Molecular Function:catalytic activity;GO:0008152:Biological Process:metabolic process;GO:0016874:Molecular Function:ligase activity;GO:0006094:Biological Process:gluconeogenesis;GO:0004075:Molecular Function:biotin carboxylase activity;GO:0005524:Molecular Function:ATP binding;GO:0046872:Molecular Function:metal ion binding; IPR000089:Biotin/lipoyl attachment;IPR000891:Pyruvate carboxy…	28.15	1	21	21	31	109.998	28.15	27	31	1144	125.604	6.46826
	GLLLMDTTFR	2	1	1	275600F_078830_eq		1166.62	High	2.86928	0	High	1.77426	0				0
		Accession	Description	ΣCoverage	Σ# Proteins	Σ# Unique Peptides	Σ# Peptides	Σ# PSMs	Score A(3,8,10)	Coverage A(3,8,10)	# Peptides A(3,8,10)	# PSM A(3,8,10)	# AAs	MW [kDa]	calc. pI
		275600F_078830_eq	GO:0003824:Molecular Function:catalytic activity;GO:0008152:Biological Process:metabolic process;GO:0016874:Molecular Function:ligase activity;GO:0006094:Biological Process:gluconeogenesis;GO:0004075:Molecular Function:biotin carboxylase activity;GO:0005524:Molecular Function:ATP binding;GO:0046872:Molecular Function:metal ion binding; IPR000089:Biotin/lipoyl attachment;IPR000891:Pyruvate carboxy…	28.15	1	21	21	31	109.998	28.15	27	31	1144	125.604	6.46826
	EVFFEMNGQLR	2	1	1	275600F_078830_eq		1369.66	High	2.84635	0	High	1.99831	0				0
		Accession	Description	ΣCoverage	Σ# Proteins	Σ# Unique Peptides	Σ# Peptides	Σ# PSMs	Score A(3,8,10)	Coverage A(3,8,10)	# Peptides A(3,8,10)	# PSM A(3,8,10)	# AAs	MW [kDa]	calc. pI
		275600F_078830_eq	GO:0003824:Molecular Function:catalytic activity;GO:0008152:Biological Process:metabolic process;GO:0016874:Molecular Function:ligase activity;GO:0006094:Biological Process:gluconeogenesis;GO:0004075:Molecular Function:biotin carboxylase activity;GO:0005524:Molecular Function:ATP binding;GO:0046872:Molecular Function:metal ion binding; IPR000089:Biotin/lipoyl attachment;IPR000891:Pyruvate carboxy…	28.15	1	21	21	31	109.998	28.15	27	31	1144	125.604	6.46826
	FYFIEVNAR	1	1	1	275600F_078830_eq		1158.6				High	1.81705	0				0
		Accession	Description	ΣCoverage	Σ# Proteins	Σ# Unique Peptides	Σ# Peptides	Σ# PSMs	Score A(3,8,10)	Coverage A(3,8,10)	# Peptides A(3,8,10)	# PSM A(3,8,10)	# AAs	MW [kDa]	calc. pI
		275600F_078830_eq	GO:0003824:Molecular Function:catalytic activity;GO:0008152:Biological Process:metabolic process;GO:0016874:Molecular Function:ligase activity;GO:0006094:Biological Process:gluconeogenesis;GO:0004075:Molecular Function:biotin carboxylase activity;GO:0005524:Molecular Function:ATP binding;GO:0046872:Molecular Function:metal ion binding; IPR000089:Biotin/lipoyl attachment;IPR000891:Pyruvate carboxy…	28.15	1	21	21	31	109.998	28.15	27	31	1144	125.604	6.46826
	ENDVDAIHPGYGFLSER	2	1	1	275600F_078830_eq		1918.89							High	5.46728	0	0
		Accession	Description	ΣCoverage	Σ# Proteins	Σ# Unique Peptides	Σ# Peptides	Σ# PSMs	Score A(3,8,10)	Coverage A(3,8,10)	# Peptides A(3,8,10)	# PSM A(3,8,10)	# AAs	MW [kDa]	calc. pI
		275600F_078830_eq	GO:0003824:Molecular Function:catalytic activity;GO:0008152:Biological Process:metabolic process;GO:0016874:Molecular Function:ligase activity;GO:0006094:Biological Process:gluconeogenesis;GO:0004075:Molecular Function:biotin carboxylase activity;GO:0005524:Molecular Function:ATP binding;GO:0046872:Molecular Function:metal ion binding; IPR000089:Biotin/lipoyl attachment;IPR000891:Pyruvate carboxy…	28.15	1	21	21	31	109.998	28.15	27	31	1144	125.604	6.46826
	LQVEHTVTEEVTGVDLVQSQLK	1	1	1	275600F_078830_eq		2452.29							High	4.96096	0	0
		Accession	Description	ΣCoverage	Σ# Proteins	Σ# Unique Peptides	Σ# Peptides	Σ# PSMs	Score A(3,8,10)	Coverage A(3,8,10)	# Peptides A(3,8,10)	# PSM A(3,8,10)	# AAs	MW [kDa]	calc. pI
		275600F_078830_eq	GO:0003824:Molecular Function:catalytic activity;GO:0008152:Biological Process:metabolic process;GO:0016874:Molecular Function:ligase activity;GO:0006094:Biological Process:gluconeogenesis;GO:0004075:Molecular Function:biotin carboxylase activity;GO:0005524:Molecular Function:ATP binding;GO:0046872:Molecular Function:metal ion binding; IPR000089:Biotin/lipoyl attachment;IPR000891:Pyruvate carboxy…	28.15	1	21	21	31	109.998	28.15	27	31	1144	125.604	6.46826
	TLSIKPLAVGDLNK	1	1	1	275600F_078830_eq		1468.87							High	3.77307	0	0
		Accession	Description	ΣCoverage	Σ# Proteins	Σ# Unique Peptides	Σ# Peptides	Σ# PSMs	Score A(3,8,10)	Coverage A(3,8,10)	# Peptides A(3,8,10)	# PSM A(3,8,10)	# AAs	MW [kDa]	calc. pI
		275600F_078830_eq	GO:0003824:Molecular Function:catalytic activity;GO:0008152:Biological Process:metabolic process;GO:0016874:Molecular Function:ligase activity;GO:0006094:Biological Process:gluconeogenesis;GO:0004075:Molecular Function:biotin carboxylase activity;GO:0005524:Molecular Function:ATP binding;GO:0046872:Molecular Function:metal ion binding; IPR000089:Biotin/lipoyl attachment;IPR000891:Pyruvate carboxy…	28.15	1	21	21	31	109.998	28.15	27	31	1144	125.604	6.46826
Bb036600R	GO:0008152:Biological Process:metabolic process;GO:0003824:Molecular Function:catalytic activity;GO:0016874:Molecular Function:ligase activity;GO:0005524:Molecular Function:ATP binding;GO:0046872:Molecular Function:metal ion binding; IPR000089:Biotin/lipoyl attachment;IPR001882:Biotin-binding site;IPR005479:Carbamoyl-phosphate synthetase, large subunit, ATP-binding;IPR005481:Carbamoyl-phosphate s…	27.7	1	14	14	22	84.0225	27.7	20	22	722	78.9457	5.78271
	Sequence	# PSMs	# Proteins	# Protein Groups	Protein Group Accessions	Modifications	MH+ [Da]	A3	XCorr A3	Probability A3	A8	XCorr A8	Probability A8	A10	XCorr A10	Probability A10	# Missed Cleavages
	AVNYVGAGTVEFIMDK	2	1	1	036600R_247630_eq		1713.85	High	5.43389	0	High	2.56183	0				0
		Accession	Description	ΣCoverage	Σ# Proteins	Σ# Unique Peptides	Σ# Peptides	Σ# PSMs	Score A(3,8,10)	Coverage A(3,8,10)	# Peptides A(3,8,10)	# PSM A(3,8,10)	# AAs	MW [kDa]	calc. pI
		036600R_247630_eq	GO:0008152:Biological Process:metabolic process;GO:0003824:Molecular Function:catalytic activity;GO:0016874:Molecular Function:ligase activity;GO:0005524:Molecular Function:ATP binding;GO:0046872:Molecular Function:metal ion binding; IPR000089:Biotin/lipoyl attachment;IPR001882:Biotin-binding site;IPR005479:Carbamoyl-phosphate synthetase, large subunit, ATP-binding;IPR005481:Carbamoyl-phosphate s…	27.7	1	14	14	22	84.0225	27.7	20	22	722	78.9457	5.78271
	LQVEHPVTEMVTHTDLVEWQIK	3	1	1	036600R_247630_eq		2632.34	High	4.50025	0				High	5.00667	0	0
		Accession	Description	ΣCoverage	Σ# Proteins	Σ# Unique Peptides	Σ# Peptides	Σ# PSMs	Score A(3,8,10)	Coverage A(3,8,10)	# Peptides A(3,8,10)	# PSM A(3,8,10)	# AAs	MW [kDa]	calc. pI
		036600R_247630_eq	GO:0008152:Biological Process:metabolic process;GO:0003824:Molecular Function:catalytic activity;GO:0016874:Molecular Function:ligase activity;GO:0005524:Molecular Function:ATP binding;GO:0046872:Molecular Function:metal ion binding; IPR000089:Biotin/lipoyl attachment;IPR001882:Biotin-binding site;IPR005479:Carbamoyl-phosphate synthetase, large subunit, ATP-binding;IPR005481:Carbamoyl-phosphate s…	27.7	1	14	14	22	84.0225	27.7	20	22	722	78.9457	5.78271
	IVMTEAEFEAQLESAK	2	1	1	036600R_247630_eq		1795.88	High	4.39585	0	High	2.20167	0				0
		Accession	Description	ΣCoverage	Σ# Proteins	Σ# Unique Peptides	Σ# Peptides	Σ# PSMs	Score A(3,8,10)	Coverage A(3,8,10)	# Peptides A(3,8,10)	# PSM A(3,8,10)	# AAs	MW [kDa]	calc. pI
		036600R_247630_eq	GO:0008152:Biological Process:metabolic process;GO:0003824:Molecular Function:catalytic activity;GO:0016874:Molecular Function:ligase activity;GO:0005524:Molecular Function:ATP binding;GO:0046872:Molecular Function:metal ion binding; IPR000089:Biotin/lipoyl attachment;IPR001882:Biotin-binding site;IPR005479:Carbamoyl-phosphate synthetase, large subunit, ATP-binding;IPR005481:Carbamoyl-phosphate s…	27.7	1	14	14	22	84.0225	27.7	20	22	722	78.9457	5.78271
	HVEVQVFGDQHGNVVYLFER	2	1	1	036600R_247630_eq		2372.18	High	3.8126	0				High	4.01136	0	0
		Accession	Description	ΣCoverage	Σ# Proteins	Σ# Unique Peptides	Σ# Peptides	Σ# PSMs	Score A(3,8,10)	Coverage A(3,8,10)	# Peptides A(3,8,10)	# PSM A(3,8,10)	# AAs	MW [kDa]	calc. pI
		036600R_247630_eq	GO:0008152:Biological Process:metabolic process;GO:0003824:Molecular Function:catalytic activity;GO:0016874:Molecular Function:ligase activity;GO:0005524:Molecular Function:ATP binding;GO:0046872:Molecular Function:metal ion binding; IPR000089:Biotin/lipoyl attachment;IPR001882:Biotin-binding site;IPR005479:Carbamoyl-phosphate synthetase, large subunit, ATP-binding;IPR005481:Carbamoyl-phosphate s…	27.7	1	14	14	22	84.0225	27.7	20	22	722	78.9457	5.78271
	SFNDEIMLVEK	1	1	1	036600R_247630_eq		1324.64	High	3.38974	0							0
		Accession	Description	ΣCoverage	Σ# Proteins	Σ# Unique Peptides	Σ# Peptides	Σ# PSMs	Score A(3,8,10)	Coverage A(3,8,10)	# Peptides A(3,8,10)	# PSM A(3,8,10)	# AAs	MW [kDa]	calc. pI
		036600R_247630_eq	GO:0008152:Biological Process:metabolic process;GO:0003824:Molecular Function:catalytic activity;GO:0016874:Molecular Function:ligase activity;GO:0005524:Molecular Function:ATP binding;GO:0046872:Molecular Function:metal ion binding; IPR000089:Biotin/lipoyl attachment;IPR001882:Biotin-binding site;IPR005479:Carbamoyl-phosphate synthetase, large subunit, ATP-binding;IPR005481:Carbamoyl-phosphate s…	27.7	1	14	14	22	84.0225	27.7	20	22	722	78.9457	5.78271
	HQNFFFMEMNTR	1	1	1	036600R_247630_eq		1601.7	High	3.18415	0							0
		Accession	Description	ΣCoverage	Σ# Proteins	Σ# Unique Peptides	Σ# Peptides	Σ# PSMs	Score A(3,8,10)	Coverage A(3,8,10)	# Peptides A(3,8,10)	# PSM A(3,8,10)	# AAs	MW [kDa]	calc. pI
		036600R_247630_eq	GO:0008152:Biological Process:metabolic process;GO:0003824:Molecular Function:catalytic activity;GO:0016874:Molecular Function:ligase activity;GO:0005524:Molecular Function:ATP binding;GO:0046872:Molecular Function:metal ion binding; IPR000089:Biotin/lipoyl attachment;IPR001882:Biotin-binding site;IPR005479:Carbamoyl-phosphate synthetase, large subunit, ATP-binding;IPR005481:Carbamoyl-phosphate s…	27.7	1	14	14	22	84.0225	27.7	20	22	722	78.9457	5.78271
	VYVQDGDTVEK	1	1	1	036600R_247630_eq		1252.61	High	3.15925	0							0
		Accession	Description	ΣCoverage	Σ# Proteins	Σ# Unique Peptides	Σ# Peptides	Σ# PSMs	Score A(3,8,10)	Coverage A(3,8,10)	# Peptides A(3,8,10)	# PSM A(3,8,10)	# AAs	MW [kDa]	calc. pI
		036600R_247630_eq	GO:0008152:Biological Process:metabolic process;GO:0003824:Molecular Function:catalytic activity;GO:0016874:Molecular Function:ligase activity;GO:0005524:Molecular Function:ATP binding;GO:0046872:Molecular Function:metal ion binding; IPR000089:Biotin/lipoyl attachment;IPR001882:Biotin-binding site;IPR005479:Carbamoyl-phosphate synthetase, large subunit, ATP-binding;IPR005481:Carbamoyl-phosphate s…	27.7	1	14	14	22	84.0225	27.7	20	22	722	78.9457	5.78271
	AAAGEPLPVTQEDIR	3	1	1	036600R_247630_eq		1566.81	High	3.08064	0	High	1.74479	0				0
		Accession	Description	ΣCoverage	Σ# Proteins	Σ# Unique Peptides	Σ# Peptides	Σ# PSMs	Score A(3,8,10)	Coverage A(3,8,10)	# Peptides A(3,8,10)	# PSM A(3,8,10)	# AAs	MW [kDa]	calc. pI
		036600R_247630_eq	GO:0008152:Biological Process:metabolic process;GO:0003824:Molecular Function:catalytic activity;GO:0016874:Molecular Function:ligase activity;GO:0005524:Molecular Function:ATP binding;GO:0046872:Molecular Function:metal ion binding; IPR000089:Biotin/lipoyl attachment;IPR001882:Biotin-binding site;IPR005479:Carbamoyl-phosphate synthetase, large subunit, ATP-binding;IPR005481:Carbamoyl-phosphate s…	27.7	1	14	14	22	84.0225	27.7	20	22	722	78.9457	5.78271
	IIEEAPAPGLTEEVR	1	1	1	036600R_247630_eq		1623.86				High	2.12533	0				0
		Accession	Description	ΣCoverage	Σ# Proteins	Σ# Unique Peptides	Σ# Peptides	Σ# PSMs	Score A(3,8,10)	Coverage A(3,8,10)	# Peptides A(3,8,10)	# PSM A(3,8,10)	# AAs	MW [kDa]	calc. pI
		036600R_247630_eq	GO:0008152:Biological Process:metabolic process;GO:0003824:Molecular Function:catalytic activity;GO:0016874:Molecular Function:ligase activity;GO:0005524:Molecular Function:ATP binding;GO:0046872:Molecular Function:metal ion binding; IPR000089:Biotin/lipoyl attachment;IPR001882:Biotin-binding site;IPR005479:Carbamoyl-phosphate synthetase, large subunit, ATP-binding;IPR005481:Carbamoyl-phosphate s…	27.7	1	14	14	22	84.0225	27.7	20	22	722	78.9457	5.78271
	AGDEVSVHYDPMIAK	2	1	1	036600R_247630_eq		1631.77				High	1.80781	0	High	4.97589	0	0
		Accession	Description	ΣCoverage	Σ# Proteins	Σ# Unique Peptides	Σ# Peptides	Σ# PSMs	Score A(3,8,10)	Coverage A(3,8,10)	# Peptides A(3,8,10)	# PSM A(3,8,10)	# AAs	MW [kDa]	calc. pI
		036600R_247630_eq	GO:0008152:Biological Process:metabolic process;GO:0003824:Molecular Function:catalytic activity;GO:0016874:Molecular Function:ligase activity;GO:0005524:Molecular Function:ATP binding;GO:0046872:Molecular Function:metal ion binding; IPR000089:Biotin/lipoyl attachment;IPR001882:Biotin-binding site;IPR005479:Carbamoyl-phosphate synthetase, large subunit, ATP-binding;IPR005481:Carbamoyl-phosphate s…	27.7	1	14	14	22	84.0225	27.7	20	22	722	78.9457	5.78271
	IVMTEAEFEAQLESAKR	1	1	1	036600R_247630_eq		1951.98							High	5.86147	0	1
		Accession	Description	ΣCoverage	Σ# Proteins	Σ# Unique Peptides	Σ# Peptides	Σ# PSMs	Score A(3,8,10)	Coverage A(3,8,10)	# Peptides A(3,8,10)	# PSM A(3,8,10)	# AAs	MW [kDa]	calc. pI
		036600R_247630_eq	GO:0008152:Biological Process:metabolic process;GO:0003824:Molecular Function:catalytic activity;GO:0016874:Molecular Function:ligase activity;GO:0005524:Molecular Function:ATP binding;GO:0046872:Molecular Function:metal ion binding; IPR000089:Biotin/lipoyl attachment;IPR001882:Biotin-binding site;IPR005479:Carbamoyl-phosphate synthetase, large subunit, ATP-binding;IPR005481:Carbamoyl-phosphate s…	27.7	1	14	14	22	84.0225	27.7	20	22	722	78.9457	5.78271
	AIMSAAGVPIIEGYHGEDQSVER	1	1	1	036600R_247630_eq		2429.18							High	5.69868	0	0
		Accession	Description	ΣCoverage	Σ# Proteins	Σ# Unique Peptides	Σ# Peptides	Σ# PSMs	Score A(3,8,10)	Coverage A(3,8,10)	# Peptides A(3,8,10)	# PSM A(3,8,10)	# AAs	MW [kDa]	calc. pI
		036600R_247630_eq	GO:0008152:Biological Process:metabolic process;GO:0003824:Molecular Function:catalytic activity;GO:0016874:Molecular Function:ligase activity;GO:0005524:Molecular Function:ATP binding;GO:0046872:Molecular Function:metal ion binding; IPR000089:Biotin/lipoyl attachment;IPR001882:Biotin-binding site;IPR005479:Carbamoyl-phosphate synthetase, large subunit, ATP-binding;IPR005481:Carbamoyl-phosphate s…	27.7	1	14	14	22	84.0225	27.7	20	22	722	78.9457	5.78271
	VQIHISYGGEDTYK	1	1	1	036600R_247630_eq		1609.79							High	5.43056	0	0
		Accession	Description	ΣCoverage	Σ# Proteins	Σ# Unique Peptides	Σ# Peptides	Σ# PSMs	Score A(3,8,10)	Coverage A(3,8,10)	# Peptides A(3,8,10)	# PSM A(3,8,10)	# AAs	MW [kDa]	calc. pI
		036600R_247630_eq	GO:0008152:Biological Process:metabolic process;GO:0003824:Molecular Function:catalytic activity;GO:0016874:Molecular Function:ligase activity;GO:0005524:Molecular Function:ATP binding;GO:0046872:Molecular Function:metal ion binding; IPR000089:Biotin/lipoyl attachment;IPR001882:Biotin-binding site;IPR005479:Carbamoyl-phosphate synthetase, large subunit, ATP-binding;IPR005481:Carbamoyl-phosphate s…	27.7	1	14	14	22	84.0225	27.7	20	22	722	78.9457	5.78271
	VALNDGDNKVQIHISYGGEDTYK	1	1	1	036600R_247630_eq		2536.23							High	4.44116	0	1
		Accession	Description	ΣCoverage	Σ# Proteins	Σ# Unique Peptides	Σ# Peptides	Σ# PSMs	Score A(3,8,10)	Coverage A(3,8,10)	# Peptides A(3,8,10)	# PSM A(3,8,10)	# AAs	MW [kDa]	calc. pI
		036600R_247630_eq	GO:0008152:Biological Process:metabolic process;GO:0003824:Molecular Function:catalytic activity;GO:0016874:Molecular Function:ligase activity;GO:0005524:Molecular Function:ATP binding;GO:0046872:Molecular Function:metal ion binding; IPR000089:Biotin/lipoyl attachment;IPR001882:Biotin-binding site;IPR005479:Carbamoyl-phosphate synthetase, large subunit, ATP-binding;IPR005481:Carbamoyl-phosphate s…	27.7	1	14	14	22	84.0225	27.7	20	22	722	78.9457	5.78271
Bb000490F	GO:0055114:Biological Process:oxidation-reduction process;GO:0008270:Molecular Function:zinc ion binding;GO:0016491:Molecular Function:oxidoreductase activity; IPR002085:Alcohol dehydrogenase superfamily, zinc-containing;IPR002364:Quinone oxidoreductase/zeta-crystallin, conserved site;IPR011032:GroES-like;IPR013149:Alcohol dehydrogenase, C-terminal;IPR013154:Alcohol dehydrogenase GroES-like;IPR02…	17.34	1	5	5	8	24.0392	17.34	8	8	548	59.255	5.021
	Sequence	# PSMs	# Proteins	# Protein Groups	Protein Group Accessions	Modifications	MH+ [Da]	A3	XCorr A3	Probability A3	A8	XCorr A8	Probability A8	A10	XCorr A10	Probability A10	# Missed Cleavages
	TLWQSTSVSPVSLVK	2	1	1	000490F_039310_eq		1631.9	High	3.46467	0	High	1.73969	0				0
		Accession	Description	ΣCoverage	Σ# Proteins	Σ# Unique Peptides	Σ# Peptides	Σ# PSMs	Score A(3,8,10)	Coverage A(3,8,10)	# Peptides A(3,8,10)	# PSM A(3,8,10)	# AAs	MW [kDa]	calc. pI
		000490F_039310_eq	GO:0055114:Biological Process:oxidation-reduction process;GO:0008270:Molecular Function:zinc ion binding;GO:0016491:Molecular Function:oxidoreductase activity; IPR002085:Alcohol dehydrogenase superfamily, zinc-containing;IPR002364:Quinone oxidoreductase/zeta-crystallin, conserved site;IPR011032:GroES-like;IPR013149:Alcohol dehydrogenase, C-terminal;IPR013154:Alcohol dehydrogenase GroES-like;IPR02…	17.34	1	5	5	8	24.0392	17.34	8	8	548	59.255	5.021
	TVENVTVFGTASATK	2	1	1	000490F_039310_eq		1524.79	High	3.34044	0	High	1.8189	0				0
		Accession	Description	ΣCoverage	Σ# Proteins	Σ# Unique Peptides	Σ# Peptides	Σ# PSMs	Score A(3,8,10)	Coverage A(3,8,10)	# Peptides A(3,8,10)	# PSM A(3,8,10)	# AAs	MW [kDa]	calc. pI
		000490F_039310_eq	GO:0055114:Biological Process:oxidation-reduction process;GO:0008270:Molecular Function:zinc ion binding;GO:0016491:Molecular Function:oxidoreductase activity; IPR002085:Alcohol dehydrogenase superfamily, zinc-containing;IPR002364:Quinone oxidoreductase/zeta-crystallin, conserved site;IPR011032:GroES-like;IPR013149:Alcohol dehydrogenase, C-terminal;IPR013154:Alcohol dehydrogenase GroES-like;IPR02…	17.34	1	5	5	8	24.0392	17.34	8	8	548	59.255	5.021
	AAAAAEPAAPAEPPEPTVR	2	1	1	000490F_039310_eq		1815.92	High	3.31457	0	High	2.00281	0				0
		Accession	Description	ΣCoverage	Σ# Proteins	Σ# Unique Peptides	Σ# Peptides	Σ# PSMs	Score A(3,8,10)	Coverage A(3,8,10)	# Peptides A(3,8,10)	# PSM A(3,8,10)	# AAs	MW [kDa]	calc. pI
		000490F_039310_eq	GO:0055114:Biological Process:oxidation-reduction process;GO:0008270:Molecular Function:zinc ion binding;GO:0016491:Molecular Function:oxidoreductase activity; IPR002085:Alcohol dehydrogenase superfamily, zinc-containing;IPR002364:Quinone oxidoreductase/zeta-crystallin, conserved site;IPR011032:GroES-like;IPR013149:Alcohol dehydrogenase, C-terminal;IPR013154:Alcohol dehydrogenase GroES-like;IPR02…	17.34	1	5	5	8	24.0392	17.34	8	8	548	59.255	5.021
	VDEAAKQEEAPTEPAAQEEK	1	1	1	000490F_039310_eq		2170.02							High	4.56859	0	1
		Accession	Description	ΣCoverage	Σ# Proteins	Σ# Unique Peptides	Σ# Peptides	Σ# PSMs	Score A(3,8,10)	Coverage A(3,8,10)	# Peptides A(3,8,10)	# PSM A(3,8,10)	# AAs	MW [kDa]	calc. pI
		000490F_039310_eq	GO:0055114:Biological Process:oxidation-reduction process;GO:0008270:Molecular Function:zinc ion binding;GO:0016491:Molecular Function:oxidoreductase activity; IPR002085:Alcohol dehydrogenase superfamily, zinc-containing;IPR002364:Quinone oxidoreductase/zeta-crystallin, conserved site;IPR011032:GroES-like;IPR013149:Alcohol dehydrogenase, C-terminal;IPR013154:Alcohol dehydrogenase GroES-like;IPR02…	17.34	1	5	5	8	24.0392	17.34	8	8	548	59.255	5.021
	KDEAPADEPEKIEVAVENPAETDDAK	1	1	1	000490F_039310_eq		2810.33							High	3.78949	0	2
		Accession	Description	ΣCoverage	Σ# Proteins	Σ# Unique Peptides	Σ# Peptides	Σ# PSMs	Score A(3,8,10)	Coverage A(3,8,10)	# Peptides A(3,8,10)	# PSM A(3,8,10)	# AAs	MW [kDa]	calc. pI
		000490F_039310_eq	GO:0055114:Biological Process:oxidation-reduction process;GO:0008270:Molecular Function:zinc ion binding;GO:0016491:Molecular Function:oxidoreductase activity; IPR002085:Alcohol dehydrogenase superfamily, zinc-containing;IPR002364:Quinone oxidoreductase/zeta-crystallin, conserved site;IPR011032:GroES-like;IPR013149:Alcohol dehydrogenase, C-terminal;IPR013154:Alcohol dehydrogenase GroES-like;IPR02…	17.34	1	5	5	8	24.0392	17.34	8	8	548	59.255	5.021
Bb069270F	GO:0005515:Molecular Function:protein binding; IPR000626:Ubiquitin;IPR019954:Ubiquitin conserved site;IPR019955:Ubiquitin supergroup;IPR019956:Ubiquitin subgroup;	15.02	2	1	1	2	5.7904	15.02	2	2	213	24.212	7.48877
	Sequence	# PSMs	# Proteins	# Protein Groups	Protein Group Accessions	Modifications	MH+ [Da]	A3	XCorr A3	Probability A3	A8	XCorr A8	Probability A8	A10	XCorr A10	Probability A10	# Missed Cleavages
	TITLEVEPSDTIENVK	2	2	1	069270F_055800_eq		1787.93	High	3.69439	0	High	2.09601	0				0
		Accession	Description	ΣCoverage	Σ# Proteins	Σ# Unique Peptides	Σ# Peptides	Σ# PSMs	Score A(3,8,10)	Coverage A(3,8,10)	# Peptides A(3,8,10)	# PSM A(3,8,10)	# AAs	MW [kDa]	calc. pI
		069270F_055800_eq	GO:0005515:Molecular Function:protein binding; IPR000626:Ubiquitin;IPR019954:Ubiquitin conserved site;IPR019955:Ubiquitin supergroup;IPR019956:Ubiquitin subgroup;	15.02	2	1	1	2	5.7904	15.02	2	2	213	24.212	7.48877
Bb003360F	GO:0008152:Biological Process:metabolic process;GO:0005975:Biological Process:carbohydrate metabolic process;GO:0005529:Molecular Function:sugar binding;GO:0005737:Cellular Component:cytoplasm;GO:0016051:Biological Process:carbohydrate biosynthetic process;GO:0004360:Molecular Function:glutamine-fructose-6-phosphate transaminase (isomerizing) activity; IPR000583:Glutamine amidotransferase, class-…	13.77	1	6	6	7	26.6368	13.77	7	7	690	76.601	6.58057
	Sequence	# PSMs	# Proteins	# Protein Groups	Protein Group Accessions	Modifications	MH+ [Da]	A3	XCorr A3	Probability A3	A8	XCorr A8	Probability A8	A10	XCorr A10	Probability A10	# Missed Cleavages
	GYDSAGIGVDGGNDIEK	2	1	1	003360F_040700_in		1666.75	High	4.39726	0	High	2.07998	0				0
		Accession	Description	ΣCoverage	Σ# Proteins	Σ# Unique Peptides	Σ# Peptides	Σ# PSMs	Score A(3,8,10)	Coverage A(3,8,10)	# Peptides A(3,8,10)	# PSM A(3,8,10)	# AAs	MW [kDa]	calc. pI
		003360F_040700_in	GO:0008152:Biological Process:metabolic process;GO:0005975:Biological Process:carbohydrate metabolic process;GO:0005529:Molecular Function:sugar binding;GO:0005737:Cellular Component:cytoplasm;GO:0016051:Biological Process:carbohydrate biosynthetic process;GO:0004360:Molecular Function:glutamine-fructose-6-phosphate transaminase (isomerizing) activity; IPR000583:Glutamine amidotransferase, class-…	13.77	1	6	6	7	26.6368	13.77	7	7	690	76.601	6.58057
	GALTVGITNVVGSSISR	1	1	1	003360F_040700_in		1630.91	High	3.18052	0							0
		Accession	Description	ΣCoverage	Σ# Proteins	Σ# Unique Peptides	Σ# Peptides	Σ# PSMs	Score A(3,8,10)	Coverage A(3,8,10)	# Peptides A(3,8,10)	# PSM A(3,8,10)	# AAs	MW [kDa]	calc. pI
		003360F_040700_in	GO:0008152:Biological Process:metabolic process;GO:0005975:Biological Process:carbohydrate metabolic process;GO:0005529:Molecular Function:sugar binding;GO:0005737:Cellular Component:cytoplasm;GO:0016051:Biological Process:carbohydrate biosynthetic process;GO:0004360:Molecular Function:glutamine-fructose-6-phosphate transaminase (isomerizing) activity; IPR000583:Glutamine amidotransferase, class-…	13.77	1	6	6	7	26.6368	13.77	7	7	690	76.601	6.58057
	GSPLLIGIASK	1	1	1	003360F_040700_in		1055.65	High	2.91523	0							0
		Accession	Description	ΣCoverage	Σ# Proteins	Σ# Unique Peptides	Σ# Peptides	Σ# PSMs	Score A(3,8,10)	Coverage A(3,8,10)	# Peptides A(3,8,10)	# PSM A(3,8,10)	# AAs	MW [kDa]	calc. pI
		003360F_040700_in	GO:0008152:Biological Process:metabolic process;GO:0005975:Biological Process:carbohydrate metabolic process;GO:0005529:Molecular Function:sugar binding;GO:0005737:Cellular Component:cytoplasm;GO:0016051:Biological Process:carbohydrate biosynthetic process;GO:0004360:Molecular Function:glutamine-fructose-6-phosphate transaminase (isomerizing) activity; IPR000583:Glutamine amidotransferase, class-…	13.77	1	6	6	7	26.6368	13.77	7	7	690	76.601	6.58057
	ETDCGVHINAGPEIGVASTK	1	1	1	003360F_040700_in	C4(Carbamidomethyl)	2054.98							High	5.49342	0	0
		Accession	Description	ΣCoverage	Σ# Proteins	Σ# Unique Peptides	Σ# Peptides	Σ# PSMs	Score A(3,8,10)	Coverage A(3,8,10)	# Peptides A(3,8,10)	# PSM A(3,8,10)	# AAs	MW [kDa]	calc. pI
		003360F_040700_in	GO:0008152:Biological Process:metabolic process;GO:0005975:Biological Process:carbohydrate metabolic process;GO:0005529:Molecular Function:sugar binding;GO:0005737:Cellular Component:cytoplasm;GO:0016051:Biological Process:carbohydrate biosynthetic process;GO:0004360:Molecular Function:glutamine-fructose-6-phosphate transaminase (isomerizing) activity; IPR000583:Glutamine amidotransferase, class-…	13.77	1	6	6	7	26.6368	13.77	7	7	690	76.601	6.58057
	INFDANTVHLGGLK	1	1	1	003360F_040700_in		1498.8							High	4.67115	0	0
		Accession	Description	ΣCoverage	Σ# Proteins	Σ# Unique Peptides	Σ# Peptides	Σ# PSMs	Score A(3,8,10)	Coverage A(3,8,10)	# Peptides A(3,8,10)	# PSM A(3,8,10)	# AAs	MW [kDa]	calc. pI
		003360F_040700_in	GO:0008152:Biological Process:metabolic process;GO:0005975:Biological Process:carbohydrate metabolic process;GO:0005529:Molecular Function:sugar binding;GO:0005737:Cellular Component:cytoplasm;GO:0016051:Biological Process:carbohydrate biosynthetic process;GO:0004360:Molecular Function:glutamine-fructose-6-phosphate transaminase (isomerizing) activity; IPR000583:Glutamine amidotransferase, class-…	13.77	1	6	6	7	26.6368	13.77	7	7	690	76.601	6.58057
	WATHGVPNNVNSHPQR	1	1	1	003360F_040700_in		1813.88							High	3.89925	0	0
		Accession	Description	ΣCoverage	Σ# Proteins	Σ# Unique Peptides	Σ# Peptides	Σ# PSMs	Score A(3,8,10)	Coverage A(3,8,10)	# Peptides A(3,8,10)	# PSM A(3,8,10)	# AAs	MW [kDa]	calc. pI
		003360F_040700_in	GO:0008152:Biological Process:metabolic process;GO:0005975:Biological Process:carbohydrate metabolic process;GO:0005529:Molecular Function:sugar binding;GO:0005737:Cellular Component:cytoplasm;GO:0016051:Biological Process:carbohydrate biosynthetic process;GO:0004360:Molecular Function:glutamine-fructose-6-phosphate transaminase (isomerizing) activity; IPR000583:Glutamine amidotransferase, class-…	13.77	1	6	6	7	26.6368	13.77	7	7	690	76.601	6.58057
Bb296160F	GO:0005515:Molecular Function:protein binding; IPR000048:IQ motif, EF-hand binding site;IPR003598:Immunoglobulin subtype 2;IPR003599:Immunoglobulin subtype;IPR007110:Immunoglobulin-like;IPR013098:Immunoglobulin I-set;	13.17	1	2	2	3	13.1705	13.17	3	3	243	26.7096	5.61768
	Sequence	# PSMs	# Proteins	# Protein Groups	Protein Group Accessions	Modifications	MH+ [Da]	A3	XCorr A3	Probability A3	A8	XCorr A8	Probability A8	A10	XCorr A10	Probability A10	# Missed Cleavages
	EIDEGGRFSYEDSPDYSILR	2	1	1	296160F_162960_eq		2348.08	High	3.73588	0				High	5.31259	0	1
		Accession	Description	ΣCoverage	Σ# Proteins	Σ# Unique Peptides	Σ# Peptides	Σ# PSMs	Score A(3,8,10)	Coverage A(3,8,10)	# Peptides A(3,8,10)	# PSM A(3,8,10)	# AAs	MW [kDa]	calc. pI
		296160F_162960_eq	GO:0005515:Molecular Function:protein binding; IPR000048:IQ motif, EF-hand binding site;IPR003598:Immunoglobulin subtype 2;IPR003599:Immunoglobulin subtype;IPR007110:Immunoglobulin-like;IPR013098:Immunoglobulin I-set;	13.17	1	2	2	3	13.1705	13.17	3	3	243	26.7096	5.61768
	FDDKDGTFLIIR	1	1	1	296160F_162960_eq		1439.75							High	4.12203	0	1
		Accession	Description	ΣCoverage	Σ# Proteins	Σ# Unique Peptides	Σ# Peptides	Σ# PSMs	Score A(3,8,10)	Coverage A(3,8,10)	# Peptides A(3,8,10)	# PSM A(3,8,10)	# AAs	MW [kDa]	calc. pI
		296160F_162960_eq	GO:0005515:Molecular Function:protein binding; IPR000048:IQ motif, EF-hand binding site;IPR003598:Immunoglobulin subtype 2;IPR003599:Immunoglobulin subtype;IPR007110:Immunoglobulin-like;IPR013098:Immunoglobulin I-set;	13.17	1	2	2	3	13.1705	13.17	3	3	243	26.7096	5.61768
Bb112930R	GO:0005524:Molecular Function:ATP binding; IPR001023:Heat shock protein Hsp70;IPR013126:Heat shock protein 70;IPR018181:Heat shock protein 70, conserved site;	12.78	3	5	6	8	25.4159	12.78	8	8	665	73.5226	4.99561
	Sequence	# PSMs	# Proteins	# Protein Groups	Protein Group Accessions	Modifications	MH+ [Da]	A3	XCorr A3	Probability A3	A8	XCorr A8	Probability A8	A10	XCorr A10	Probability A10	# Missed Cleavages
	IINEPTAAAIAYGLDK	2	4	2	112930R_177650_eq;199450F		1659.89	High	4.49652	0	High	1.88472	0				0
		Accession	Description	ΣCoverage	Σ# Proteins	Σ# Unique Peptides	Σ# Peptides	Σ# PSMs	Score A(3,8,10)	Coverage A(3,8,10)	# Peptides A(3,8,10)	# PSM A(3,8,10)	# AAs	MW [kDa]	calc. pI
		112930R_177650_eq	GO:0005524:Molecular Function:ATP binding; IPR001023:Heat shock protein Hsp70;IPR013126:Heat shock protein 70;IPR018181:Heat shock protein 70, conserved site;	12.78	3	5	6	8	25.4159	12.78	8	8	665	73.5226	4.99561
		199450F	GO:0005524:Molecular Function:ATP binding; IPR001023:Heat shock protein Hsp70;IPR013126:Heat shock protein 70;IPR018181:Heat shock protein 70, conserved site;	9.73	3	3	4	5	15.2955	9.73	5	5	596	65.3253	5.35107
	NQLTTNPENTVFDVK	1	1	1	112930R_177650_eq		1719.85	High	3.78129	0							0
		Accession	Description	ΣCoverage	Σ# Proteins	Σ# Unique Peptides	Σ# Peptides	Σ# PSMs	Score A(3,8,10)	Coverage A(3,8,10)	# Peptides A(3,8,10)	# PSM A(3,8,10)	# AAs	MW [kDa]	calc. pI
		112930R_177650_eq	GO:0005524:Molecular Function:ATP binding; IPR001023:Heat shock protein Hsp70;IPR013126:Heat shock protein 70;IPR018181:Heat shock protein 70, conserved site;	12.78	3	5	6	8	25.4159	12.78	8	8	665	73.5226	4.99561
	VDIIANDQGNR	2	1	1	112930R_177650_eq		1214.61	High	3.38316	0	High	2.14037	0				0
		Accession	Description	ΣCoverage	Σ# Proteins	Σ# Unique Peptides	Σ# Peptides	Σ# PSMs	Score A(3,8,10)	Coverage A(3,8,10)	# Peptides A(3,8,10)	# PSM A(3,8,10)	# AAs	MW [kDa]	calc. pI
		112930R_177650_eq	GO:0005524:Molecular Function:ATP binding; IPR001023:Heat shock protein Hsp70;IPR013126:Heat shock protein 70;IPR018181:Heat shock protein 70, conserved site;	12.78	3	5	6	8	25.4159	12.78	8	8	665	73.5226	4.99561
	NELESYAYSLK	1	1	1	112930R_177650_eq		1316.64	High	2.85237	0							0
		Accession	Description	ΣCoverage	Σ# Proteins	Σ# Unique Peptides	Σ# Peptides	Σ# PSMs	Score A(3,8,10)	Coverage A(3,8,10)	# Peptides A(3,8,10)	# PSM A(3,8,10)	# AAs	MW [kDa]	calc. pI
		112930R_177650_eq	GO:0005524:Molecular Function:ATP binding; IPR001023:Heat shock protein Hsp70;IPR013126:Heat shock protein 70;IPR018181:Heat shock protein 70, conserved site;	12.78	3	5	6	8	25.4159	12.78	8	8	665	73.5226	4.99561
	ITPSYVAFTAEGER	1	1	1	112930R_177650_eq		1540.76				High	2.35546	0				0
		Accession	Description	ΣCoverage	Σ# Proteins	Σ# Unique Peptides	Σ# Peptides	Σ# PSMs	Score A(3,8,10)	Coverage A(3,8,10)	# Peptides A(3,8,10)	# PSM A(3,8,10)	# AAs	MW [kDa]	calc. pI
		112930R_177650_eq	GO:0005524:Molecular Function:ATP binding; IPR001023:Heat shock protein Hsp70;IPR013126:Heat shock protein 70;IPR018181:Heat shock protein 70, conserved site;	12.78	3	5	6	8	25.4159	12.78	8	8	665	73.5226	4.99561
	TVTHAVVTVPAYFNDAQR	1	1	1	112930R_177650_eq		1989.02							High	4.52204	0	0
		Accession	Description	ΣCoverage	Σ# Proteins	Σ# Unique Peptides	Σ# Peptides	Σ# PSMs	Score A(3,8,10)	Coverage A(3,8,10)	# Peptides A(3,8,10)	# PSM A(3,8,10)	# AAs	MW [kDa]	calc. pI
		112930R_177650_eq	GO:0005524:Molecular Function:ATP binding; IPR001023:Heat shock protein Hsp70;IPR013126:Heat shock protein 70;IPR018181:Heat shock protein 70, conserved site;	12.78	3	5	6	8	25.4159	12.78	8	8	665	73.5226	4.99561
Bb095090F	GO:0005856:Cellular Component:cytoskeleton;GO:0005737:Cellular Component:cytoplasm;GO:0019898:Cellular Component:extrinsic to membrane;GO:0008092:Molecular Function:cytoskeletal protein binding;GO:0003779:Molecular Function:actin binding;GO:0005198:Molecular Function:structural molecule activity; IPR000299:FERM domain;IPR000798:Ezrin/radixin/moesin family;IPR008379:Band 4.1, C-terminal;IPR014847:…	11.24	1	5	5	6	26.2647	11.24	6	6	685	77.0908	5.21143
	Sequence	# PSMs	# Proteins	# Protein Groups	Protein Group Accessions	Modifications	MH+ [Da]	A3	XCorr A3	Probability A3	A8	XCorr A8	Probability A8	A10	XCorr A10	Probability A10	# Missed Cleavages
	YVASDEAQPEFTSSVPIVK	2	1	1	095090F_029100_eq		2067.03	High	4.53704	0	High	1.82606	0				0
		Accession	Description	ΣCoverage	Σ# Proteins	Σ# Unique Peptides	Σ# Peptides	Σ# PSMs	Score A(3,8,10)	Coverage A(3,8,10)	# Peptides A(3,8,10)	# PSM A(3,8,10)	# AAs	MW [kDa]	calc. pI
		095090F_029100_eq	GO:0005856:Cellular Component:cytoskeleton;GO:0005737:Cellular Component:cytoplasm;GO:0019898:Cellular Component:extrinsic to membrane;GO:0008092:Molecular Function:cytoskeletal protein binding;GO:0003779:Molecular Function:actin binding;GO:0005198:Molecular Function:structural molecule activity; IPR000299:FERM domain;IPR000798:Ezrin/radixin/moesin family;IPR008379:Band 4.1, C-terminal;IPR014847:…	11.24	1	5	5	6	26.2647	11.24	6	6	685	77.0908	5.21143
	GGPWVFGFNVK	1	1	1	095090F_029100_eq		1207.63	High	2.96861	0							0
		Accession	Description	ΣCoverage	Σ# Proteins	Σ# Unique Peptides	Σ# Peptides	Σ# PSMs	Score A(3,8,10)	Coverage A(3,8,10)	# Peptides A(3,8,10)	# PSM A(3,8,10)	# AAs	MW [kDa]	calc. pI
		095090F_029100_eq	GO:0005856:Cellular Component:cytoskeleton;GO:0005737:Cellular Component:cytoplasm;GO:0019898:Cellular Component:extrinsic to membrane;GO:0008092:Molecular Function:cytoskeletal protein binding;GO:0003779:Molecular Function:actin binding;GO:0005198:Molecular Function:structural molecule activity; IPR000299:FERM domain;IPR000798:Ezrin/radixin/moesin family;IPR008379:Band 4.1, C-terminal;IPR014847:…	11.24	1	5	5	6	26.2647	11.24	6	6	685	77.0908	5.21143
	VLLLDGTEYEVELDKK	1	1	1	095090F_029100_eq		1863.99							High	6.33505	0	1
		Accession	Description	ΣCoverage	Σ# Proteins	Σ# Unique Peptides	Σ# Peptides	Σ# PSMs	Score A(3,8,10)	Coverage A(3,8,10)	# Peptides A(3,8,10)	# PSM A(3,8,10)	# AAs	MW [kDa]	calc. pI
		095090F_029100_eq	GO:0005856:Cellular Component:cytoskeleton;GO:0005737:Cellular Component:cytoplasm;GO:0019898:Cellular Component:extrinsic to membrane;GO:0008092:Molecular Function:cytoskeletal protein binding;GO:0003779:Molecular Function:actin binding;GO:0005198:Molecular Function:structural molecule activity; IPR000299:FERM domain;IPR000798:Ezrin/radixin/moesin family;IPR008379:Band 4.1, C-terminal;IPR014847:…	11.24	1	5	5	6	26.2647	11.24	6	6	685	77.0908	5.21143
	IRPGEFEQFESTIGFK	1	1	1	095090F_029100_eq		1884.95							High	5.66484	0	0
		Accession	Description	ΣCoverage	Σ# Proteins	Σ# Unique Peptides	Σ# Peptides	Σ# PSMs	Score A(3,8,10)	Coverage A(3,8,10)	# Peptides A(3,8,10)	# PSM A(3,8,10)	# AAs	MW [kDa]	calc. pI
		095090F_029100_eq	GO:0005856:Cellular Component:cytoskeleton;GO:0005737:Cellular Component:cytoplasm;GO:0019898:Cellular Component:extrinsic to membrane;GO:0008092:Molecular Function:cytoskeletal protein binding;GO:0003779:Molecular Function:actin binding;GO:0005198:Molecular Function:structural molecule activity; IPR000299:FERM domain;IPR000798:Ezrin/radixin/moesin family;IPR008379:Band 4.1, C-terminal;IPR014847:…	11.24	1	5	5	6	26.2647	11.24	6	6	685	77.0908	5.21143
	QISALIDRPAPNFER	1	1	1	095090F_029100_eq		1726.92							High	4.93314	0	0
		Accession	Description	ΣCoverage	Σ# Proteins	Σ# Unique Peptides	Σ# Peptides	Σ# PSMs	Score A(3,8,10)	Coverage A(3,8,10)	# Peptides A(3,8,10)	# PSM A(3,8,10)	# AAs	MW [kDa]	calc. pI
		095090F_029100_eq	GO:0005856:Cellular Component:cytoskeleton;GO:0005737:Cellular Component:cytoplasm;GO:0019898:Cellular Component:extrinsic to membrane;GO:0008092:Molecular Function:cytoskeletal protein binding;GO:0003779:Molecular Function:actin binding;GO:0005198:Molecular Function:structural molecule activity; IPR000299:FERM domain;IPR000798:Ezrin/radixin/moesin family;IPR008379:Band 4.1, C-terminal;IPR014847:…	11.24	1	5	5	6	26.2647	11.24	6	6	685	77.0908	5.21143
Bb199450F	GO:0005524:Molecular Function:ATP binding; IPR001023:Heat shock protein Hsp70;IPR013126:Heat shock protein 70;IPR018181:Heat shock protein 70, conserved site;	9.73	3	3	4	5	15.2955	9.73	5	5	596	65.3253	5.35107
	Sequence	# PSMs	# Proteins	# Protein Groups	Protein Group Accessions	Modifications	MH+ [Da]	A3	XCorr A3	Probability A3	A8	XCorr A8	Probability A8	A10	XCorr A10	Probability A10	# Missed Cleavages
	IINEPTAAAIAYGLDK	2	4	2	112930R_177650_eq;199450F		1659.89	High	4.49652	0	High	1.88472	0				0
		Accession	Description	ΣCoverage	Σ# Proteins	Σ# Unique Peptides	Σ# Peptides	Σ# PSMs	Score A(3,8,10)	Coverage A(3,8,10)	# Peptides A(3,8,10)	# PSM A(3,8,10)	# AAs	MW [kDa]	calc. pI
		112930R_177650_eq	GO:0005524:Molecular Function:ATP binding; IPR001023:Heat shock protein Hsp70;IPR013126:Heat shock protein 70;IPR018181:Heat shock protein 70, conserved site;	12.78	3	5	6	8	25.4159	12.78	8	8	665	73.5226	4.99561
		199450F	GO:0005524:Molecular Function:ATP binding; IPR001023:Heat shock protein Hsp70;IPR013126:Heat shock protein 70;IPR018181:Heat shock protein 70, conserved site;	9.73	3	3	4	5	15.2955	9.73	5	5	596	65.3253	5.35107
	DAGTISGMNVLR	1	1	1	199450F		1233.62	High	3.16766	0							0
		Accession	Description	ΣCoverage	Σ# Proteins	Σ# Unique Peptides	Σ# Peptides	Σ# PSMs	Score A(3,8,10)	Coverage A(3,8,10)	# Peptides A(3,8,10)	# PSM A(3,8,10)	# AAs	MW [kDa]	calc. pI
		199450F	GO:0005524:Molecular Function:ATP binding; IPR001023:Heat shock protein Hsp70;IPR013126:Heat shock protein 70;IPR018181:Heat shock protein 70, conserved site;	9.73	3	3	4	5	15.2955	9.73	5	5	596	65.3253	5.35107
	SVTNAVVTVPAYFNDSQR	1	1	1	199450F		1967.98				High	1.84404	0				0
		Accession	Description	ΣCoverage	Σ# Proteins	Σ# Unique Peptides	Σ# Peptides	Σ# PSMs	Score A(3,8,10)	Coverage A(3,8,10)	# Peptides A(3,8,10)	# PSM A(3,8,10)	# AAs	MW [kDa]	calc. pI
		199450F	GO:0005524:Molecular Function:ATP binding; IPR001023:Heat shock protein Hsp70;IPR013126:Heat shock protein 70;IPR018181:Heat shock protein 70, conserved site;	9.73	3	3	4	5	15.2955	9.73	5	5	596	65.3253	5.35107
	ARFEELNADLFR	1	1	1	199450F		1480.75							High	3.90255	0	1
		Accession	Description	ΣCoverage	Σ# Proteins	Σ# Unique Peptides	Σ# Peptides	Σ# PSMs	Score A(3,8,10)	Coverage A(3,8,10)	# Peptides A(3,8,10)	# PSM A(3,8,10)	# AAs	MW [kDa]	calc. pI
		199450F	GO:0005524:Molecular Function:ATP binding; IPR001023:Heat shock protein Hsp70;IPR013126:Heat shock protein 70;IPR018181:Heat shock protein 70, conserved site;	9.73	3	3	4	5	15.2955	9.73	5	5	596	65.3253	5.35107
Bb009120R	GO:0003676:Molecular Function:nucleic acid binding;GO:0003723:Molecular Function:RNA binding; IPR000504:RNA recognition motif domain;IPR002004:Polyadenylate-binding protein/Hyperplastic disc protein;IPR003954:RNA recognition motif domain, eukaryote;IPR006515:Polyadenylate binding protein, human types 1, 2, 3, 4;	8.99	1	4	4	5	15.7416	8.99	5	5	645	71.7978	8.85107
	Sequence	# PSMs	# Proteins	# Protein Groups	Protein Group Accessions	Modifications	MH+ [Da]	A3	XCorr A3	Probability A3	A8	XCorr A8	Probability A8	A10	XCorr A10	Probability A10	# Missed Cleavages
	SLGYAYVNFQQPADAER	1	1	1	009120R_241710_eq		1928.91	High	4.3479	0							0
		Accession	Description	ΣCoverage	Σ# Proteins	Σ# Unique Peptides	Σ# Peptides	Σ# PSMs	Score A(3,8,10)	Coverage A(3,8,10)	# Peptides A(3,8,10)	# PSM A(3,8,10)	# AAs	MW [kDa]	calc. pI
		009120R_241710_eq	GO:0003676:Molecular Function:nucleic acid binding;GO:0003723:Molecular Function:RNA binding; IPR000504:RNA recognition motif domain;IPR002004:Polyadenylate-binding protein/Hyperplastic disc protein;IPR003954:RNA recognition motif domain, eukaryote;IPR006515:Polyadenylate binding protein, human types 1, 2, 3, 4;	8.99	1	4	4	5	15.7416	8.99	5	5	645	71.7978	8.85107
	GFGFVSYEEPDSAGK	2	1	1	009120R_241710_eq		1589.71	High	3.69362	0	High	1.73152	0				0
		Accession	Description	ΣCoverage	Σ# Proteins	Σ# Unique Peptides	Σ# Peptides	Σ# PSMs	Score A(3,8,10)	Coverage A(3,8,10)	# Peptides A(3,8,10)	# PSM A(3,8,10)	# AAs	MW [kDa]	calc. pI
		009120R_241710_eq	GO:0003676:Molecular Function:nucleic acid binding;GO:0003723:Molecular Function:RNA binding; IPR000504:RNA recognition motif domain;IPR002004:Polyadenylate-binding protein/Hyperplastic disc protein;IPR003954:RNA recognition motif domain, eukaryote;IPR006515:Polyadenylate binding protein, human types 1, 2, 3, 4;	8.99	1	4	4	5	15.7416	8.99	5	5	645	71.7978	8.85107
	EFSQFGTITSSK	1	1	1	009120R_241710_eq		1331.65				High	1.84907	0				0
		Accession	Description	ΣCoverage	Σ# Proteins	Σ# Unique Peptides	Σ# Peptides	Σ# PSMs	Score A(3,8,10)	Coverage A(3,8,10)	# Peptides A(3,8,10)	# PSM A(3,8,10)	# AAs	MW [kDa]	calc. pI
		009120R_241710_eq	GO:0003676:Molecular Function:nucleic acid binding;GO:0003723:Molecular Function:RNA binding; IPR000504:RNA recognition motif domain;IPR002004:Polyadenylate-binding protein/Hyperplastic disc protein;IPR003954:RNA recognition motif domain, eukaryote;IPR006515:Polyadenylate binding protein, human types 1, 2, 3, 4;	8.99	1	4	4	5	15.7416	8.99	5	5	645	71.7978	8.85107
	VEEAVAVLQAHQAK	1	1	1	009120R_241710_eq		1492.81							High	4.1195	0	0
		Accession	Description	ΣCoverage	Σ# Proteins	Σ# Unique Peptides	Σ# Peptides	Σ# PSMs	Score A(3,8,10)	Coverage A(3,8,10)	# Peptides A(3,8,10)	# PSM A(3,8,10)	# AAs	MW [kDa]	calc. pI
		009120R_241710_eq	GO:0003676:Molecular Function:nucleic acid binding;GO:0003723:Molecular Function:RNA binding; IPR000504:RNA recognition motif domain;IPR002004:Polyadenylate-binding protein/Hyperplastic disc protein;IPR003954:RNA recognition motif domain, eukaryote;IPR006515:Polyadenylate binding protein, human types 1, 2, 3, 4;	8.99	1	4	4	5	15.7416	8.99	5	5	645	71.7978	8.85107
Bb263730R	GO:0003676:Molecular Function:nucleic acid binding; IPR000504:RNA recognition motif domain;	8.62	1	1	1	2	5.89988	8.62	2	2	174	17.7277	9.26123
	Sequence	# PSMs	# Proteins	# Protein Groups	Protein Group Accessions	Modifications	MH+ [Da]	A3	XCorr A3	Probability A3	A8	XCorr A8	Probability A8	A10	XCorr A10	Probability A10	# Missed Cleavages
	GFAFVTFADEDSAAR	2	1	1	263730R_222940_eq		1603.74	High	3.91453	0	High	1.98535	0				0
		Accession	Description	ΣCoverage	Σ# Proteins	Σ# Unique Peptides	Σ# Peptides	Σ# PSMs	Score A(3,8,10)	Coverage A(3,8,10)	# Peptides A(3,8,10)	# PSM A(3,8,10)	# AAs	MW [kDa]	calc. pI
		263730R_222940_eq	GO:0003676:Molecular Function:nucleic acid binding; IPR000504:RNA recognition motif domain;	8.62	1	1	1	2	5.89988	8.62	2	2	174	17.7277	9.26123
Bb191620F	GO:0003676:Molecular Function:nucleic acid binding; IPR000504:RNA recognition motif domain;	7.51	1	2	2	2	8.70622	7.51	2	2	413	40.3944	8.88037
	Sequence	# PSMs	# Proteins	# Protein Groups	Protein Group Accessions	Modifications	MH+ [Da]	A3	XCorr A3	Probability A3	A8	XCorr A8	Probability A8	A10	XCorr A10	Probability A10	# Missed Cleavages
	LFIGGLSYETNEDGLK	1	1	1	191620F_141800_eq		1755.88	High	4.39935	0							0
		Accession	Description	ΣCoverage	Σ# Proteins	Σ# Unique Peptides	Σ# Peptides	Σ# PSMs	Score A(3,8,10)	Coverage A(3,8,10)	# Peptides A(3,8,10)	# PSM A(3,8,10)	# AAs	MW [kDa]	calc. pI
		191620F_141800_eq	GO:0003676:Molecular Function:nucleic acid binding; IPR000504:RNA recognition motif domain;	7.51	1	2	2	2	8.70622	7.51	2	2	413	40.3944	8.88037
	GFAFISFDDHDPVDK	1	1	1	191620F_141800_eq		1709.78							High	4.30687	0	0
		Accession	Description	ΣCoverage	Σ# Proteins	Σ# Unique Peptides	Σ# Peptides	Σ# PSMs	Score A(3,8,10)	Coverage A(3,8,10)	# Peptides A(3,8,10)	# PSM A(3,8,10)	# AAs	MW [kDa]	calc. pI
		191620F_141800_eq	GO:0003676:Molecular Function:nucleic acid binding; IPR000504:RNA recognition motif domain;	7.51	1	2	2	2	8.70622	7.51	2	2	413	40.3944	8.88037
Bb152700F	GO:0003676:Molecular Function:nucleic acid binding;GO:0005634:Cellular Component:nucleus;GO:0006260:Biological Process:DNA replication;GO:0003677:Molecular Function:DNA binding; IPR004365:Nucleic acid binding, OB-fold, tRNA/helicase-type;IPR004591:Replication factor-a protein 1 Rpa1;IPR007199:Replication factor-A protein 1, N-terminal;IPR013955:Replication factor A, C-terminal;IPR016027:Nucleic a…	7.21	1	3	3	3	12.2983	7.21	3	3	610	67.0491	7.82568
	Sequence	# PSMs	# Proteins	# Protein Groups	Protein Group Accessions	Modifications	MH+ [Da]	A3	XCorr A3	Probability A3	A8	XCorr A8	Probability A8	A10	XCorr A10	Probability A10	# Missed Cleavages
	LFSMDLLDESGEIR	1	1	1	152700F_060300_eq		1624.79	High	3.34371	0							0
		Accession	Description	ΣCoverage	Σ# Proteins	Σ# Unique Peptides	Σ# Peptides	Σ# PSMs	Score A(3,8,10)	Coverage A(3,8,10)	# Peptides A(3,8,10)	# PSM A(3,8,10)	# AAs	MW [kDa]	calc. pI
		152700F_060300_eq	GO:0003676:Molecular Function:nucleic acid binding;GO:0005634:Cellular Component:nucleus;GO:0006260:Biological Process:DNA replication;GO:0003677:Molecular Function:DNA binding; IPR004365:Nucleic acid binding, OB-fold, tRNA/helicase-type;IPR004591:Replication factor-a protein 1 Rpa1;IPR007199:Replication factor-A protein 1, N-terminal;IPR013955:Replication factor A, C-terminal;IPR016027:Nucleic a…	7.21	1	3	3	3	12.2983	7.21	3	3	610	67.0491	7.82568
	SYGDVTTITTR	1	1	1	152700F_060300_eq		1213.61	High	3.10881	0							0
		Accession	Description	ΣCoverage	Σ# Proteins	Σ# Unique Peptides	Σ# Peptides	Σ# PSMs	Score A(3,8,10)	Coverage A(3,8,10)	# Peptides A(3,8,10)	# PSM A(3,8,10)	# AAs	MW [kDa]	calc. pI
		152700F_060300_eq	GO:0003676:Molecular Function:nucleic acid binding;GO:0005634:Cellular Component:nucleus;GO:0006260:Biological Process:DNA replication;GO:0003677:Molecular Function:DNA binding; IPR004365:Nucleic acid binding, OB-fold, tRNA/helicase-type;IPR004591:Replication factor-a protein 1 Rpa1;IPR007199:Replication factor-A protein 1, N-terminal;IPR013955:Replication factor A, C-terminal;IPR016027:Nucleic a…	7.21	1	3	3	3	12.2983	7.21	3	3	610	67.0491	7.82568
	QVIDENLGTGEKPDYFSTK	1	1	1	152700F_060300_eq		2141.04							High	5.84577	0	0
		Accession	Description	ΣCoverage	Σ# Proteins	Σ# Unique Peptides	Σ# Peptides	Σ# PSMs	Score A(3,8,10)	Coverage A(3,8,10)	# Peptides A(3,8,10)	# PSM A(3,8,10)	# AAs	MW [kDa]	calc. pI
		152700F_060300_eq	GO:0003676:Molecular Function:nucleic acid binding;GO:0005634:Cellular Component:nucleus;GO:0006260:Biological Process:DNA replication;GO:0003677:Molecular Function:DNA binding; IPR004365:Nucleic acid binding, OB-fold, tRNA/helicase-type;IPR004591:Replication factor-a protein 1 Rpa1;IPR007199:Replication factor-A protein 1, N-terminal;IPR013955:Replication factor A, C-terminal;IPR016027:Nucleic a…	7.21	1	3	3	3	12.2983	7.21	3	3	610	67.0491	7.82568
Bb055720R	GO:0003723:Molecular Function:RNA binding;GO:0004540:Molecular Function:ribonuclease activity; IPR001900:Ribonuclease II/R;IPR022966:Ribonuclease II/R, conserved site;	6.6	1	1	1	1	2.90587	6.6	1	1	197	22.045	6.66846
	Sequence	# PSMs	# Proteins	# Protein Groups	Protein Group Accessions	Modifications	MH+ [Da]	A3	XCorr A3	Probability A3	A8	XCorr A8	Probability A8	A10	XCorr A10	Probability A10	# Missed Cleavages
	VQVTLSAGDQPLK	1	1	1	055720R_272110_in		1355.75	High	2.90587	0							0
		Accession	Description	ΣCoverage	Σ# Proteins	Σ# Unique Peptides	Σ# Peptides	Σ# PSMs	Score A(3,8,10)	Coverage A(3,8,10)	# Peptides A(3,8,10)	# PSM A(3,8,10)	# AAs	MW [kDa]	calc. pI
		055720R_272110_in	GO:0003723:Molecular Function:RNA binding;GO:0004540:Molecular Function:ribonuclease activity; IPR001900:Ribonuclease II/R;IPR022966:Ribonuclease II/R, conserved site;	6.6	1	1	1	1	2.90587	6.6	1	1	197	22.045	6.66846
Bb073230F	GO:0005622:Cellular Component:intracellular;GO:0008270:Molecular Function:zinc ion binding;GO:0005515:Molecular Function:protein binding; IPR000315:Zinc finger, B-box;IPR001258:NHL repeat;IPR013017:NHL repeat, subgroup;	6.3	1	3	3	4	10.0246	6.3	4	4	571	63.421	6.41748
	Sequence	# PSMs	# Proteins	# Protein Groups	Protein Group Accessions	Modifications	MH+ [Da]	A3	XCorr A3	Probability A3	A8	XCorr A8	Probability A8	A10	XCorr A10	Probability A10	# Missed Cleavages
	VTTNSDSQVIVSDWR	2	1	1	073230F_061010_eq		1706.83	High	3.90324	0	High	1.90185	0				0
		Accession	Description	ΣCoverage	Σ# Proteins	Σ# Unique Peptides	Σ# Peptides	Σ# PSMs	Score A(3,8,10)	Coverage A(3,8,10)	# Peptides A(3,8,10)	# PSM A(3,8,10)	# AAs	MW [kDa]	calc. pI
		073230F_061010_eq	GO:0005622:Cellular Component:intracellular;GO:0008270:Molecular Function:zinc ion binding;GO:0005515:Molecular Function:protein binding; IPR000315:Zinc finger, B-box;IPR001258:NHL repeat;IPR013017:NHL repeat, subgroup;	6.3	1	3	3	4	10.0246	6.3	4	4	571	63.421	6.41748
	VDQTVSTVEAR	1	1	1	073230F_061010_eq		1204.62				High	2.34611	0				0
		Accession	Description	ΣCoverage	Σ# Proteins	Σ# Unique Peptides	Σ# Peptides	Σ# PSMs	Score A(3,8,10)	Coverage A(3,8,10)	# Peptides A(3,8,10)	# PSM A(3,8,10)	# AAs	MW [kDa]	calc. pI
		073230F_061010_eq	GO:0005622:Cellular Component:intracellular;GO:0008270:Molecular Function:zinc ion binding;GO:0005515:Molecular Function:protein binding; IPR000315:Zinc finger, B-box;IPR001258:NHL repeat;IPR013017:NHL repeat, subgroup;	6.3	1	3	3	4	10.0246	6.3	4	4	571	63.421	6.41748
	YVEIEEVAER	1	1	1	073230F_061010_eq		1236.61				High	1.87341	0				0
		Accession	Description	ΣCoverage	Σ# Proteins	Σ# Unique Peptides	Σ# Peptides	Σ# PSMs	Score A(3,8,10)	Coverage A(3,8,10)	# Peptides A(3,8,10)	# PSM A(3,8,10)	# AAs	MW [kDa]	calc. pI
		073230F_061010_eq	GO:0005622:Cellular Component:intracellular;GO:0008270:Molecular Function:zinc ion binding;GO:0005515:Molecular Function:protein binding; IPR000315:Zinc finger, B-box;IPR001258:NHL repeat;IPR013017:NHL repeat, subgroup;	6.3	1	3	3	4	10.0246	6.3	4	4	571	63.421	6.41748
Bb053750F	GO:0016874:Molecular Function:ligase activity; IPR000022:Carboxyl transferase;IPR011762:Acetyl-coenzyme A carboxyltransferase, N-terminal;IPR011763:Acetyl-coenzyme A carboxyltransferase, C-terminal;	6.12	1	3	3	3	9.31531	6.12	3	3	605	66.5451	7.97217
	Sequence	# PSMs	# Proteins	# Protein Groups	Protein Group Accessions	Modifications	MH+ [Da]	A3	XCorr A3	Probability A3	A8	XCorr A8	Probability A8	A10	XCorr A10	Probability A10	# Missed Cleavages
	LLYAYSEATVPK	1	1	1	053750F_044940_in		1354.72	High	3.16209	0							0
		Accession	Description	ΣCoverage	Σ# Proteins	Σ# Unique Peptides	Σ# Peptides	Σ# PSMs	Score A(3,8,10)	Coverage A(3,8,10)	# Peptides A(3,8,10)	# PSM A(3,8,10)	# AAs	MW [kDa]	calc. pI
		053750F_044940_in	GO:0016874:Molecular Function:ligase activity; IPR000022:Carboxyl transferase;IPR011762:Acetyl-coenzyme A carboxyltransferase, N-terminal;IPR011763:Acetyl-coenzyme A carboxyltransferase, C-terminal;	6.12	1	3	3	3	9.31531	6.12	3	3	605	66.5451	7.97217
	DTSYLFITGPDVVK	1	1	1	053750F_044940_in		1554.8	High	3.08559	0							0
		Accession	Description	ΣCoverage	Σ# Proteins	Σ# Unique Peptides	Σ# Peptides	Σ# PSMs	Score A(3,8,10)	Coverage A(3,8,10)	# Peptides A(3,8,10)	# PSM A(3,8,10)	# AAs	MW [kDa]	calc. pI
		053750F_044940_in	GO:0016874:Molecular Function:ligase activity; IPR000022:Carboxyl transferase;IPR011762:Acetyl-coenzyme A carboxyltransferase, N-terminal;IPR011763:Acetyl-coenzyme A carboxyltransferase, C-terminal;	6.12	1	3	3	3	9.31531	6.12	3	3	605	66.5451	7.97217
	AFENDIDALLR	1	1	1	053750F_044940_in		1276.65	High	3.06763	0							0
		Accession	Description	ΣCoverage	Σ# Proteins	Σ# Unique Peptides	Σ# Peptides	Σ# PSMs	Score A(3,8,10)	Coverage A(3,8,10)	# Peptides A(3,8,10)	# PSM A(3,8,10)	# AAs	MW [kDa]	calc. pI
		053750F_044940_in	GO:0016874:Molecular Function:ligase activity; IPR000022:Carboxyl transferase;IPR011762:Acetyl-coenzyme A carboxyltransferase, N-terminal;IPR011763:Acetyl-coenzyme A carboxyltransferase, C-terminal;	6.12	1	3	3	3	9.31531	6.12	3	3	605	66.5451	7.97217
Bb026950F	GO:0005524:Molecular Function:ATP binding; IPR004000:Actin-like;IPR004001:Actin, conserved site;	5.73	10	1	1	1	3.99325	5.73	1	1	227	25.3926	5.32568
	Sequence	# PSMs	# Proteins	# Protein Groups	Protein Group Accessions	Modifications	MH+ [Da]	A3	XCorr A3	Probability A3	A8	XCorr A8	Probability A8	A10	XCorr A10	Probability A10	# Missed Cleavages
	QEYDESGPSIVHR	1	10	1	026950F_113300_in		1516.7							High	3.99325	0	0
		Accession	Description	ΣCoverage	Σ# Proteins	Σ# Unique Peptides	Σ# Peptides	Σ# PSMs	Score A(3,8,10)	Coverage A(3,8,10)	# Peptides A(3,8,10)	# PSM A(3,8,10)	# AAs	MW [kDa]	calc. pI
		026950F_113300_in	GO:0005524:Molecular Function:ATP binding; IPR004000:Actin-like;IPR004001:Actin, conserved site;	5.73	10	1	1	1	3.99325	5.73	1	1	227	25.3926	5.32568
Bb319070R	GO:0006457:Biological Process:protein folding;GO:0006950:Biological Process:response to stress;GO:0005524:Molecular Function:ATP binding; IPR001404:Heat shock protein Hsp90;IPR003594:ATPase-like, ATP-binding domain;IPR019805:Heat shock protein Hsp90, conserved site;IPR020568:Ribosomal protein S5 domain 2-type fold;IPR020575:Heat shock protein Hsp90, N-terminal;	5.62	6	3	3	5	12.2608	5.62	5	5	676	77.7009	4.93213
	Sequence	# PSMs	# Proteins	# Protein Groups	Protein Group Accessions	Modifications	MH+ [Da]	A3	XCorr A3	Probability A3	A8	XCorr A8	Probability A8	A10	XCorr A10	Probability A10	# Missed Cleavages
	GVVDSEDLPLNISR	2	3	1	319070R		1513.79	High	3.57969	0	High	1.9676	0				0
		Accession	Description	ΣCoverage	Σ# Proteins	Σ# Unique Peptides	Σ# Peptides	Σ# PSMs	Score A(3,8,10)	Coverage A(3,8,10)	# Peptides A(3,8,10)	# PSM A(3,8,10)	# AAs	MW [kDa]	calc. pI
		319070R	GO:0006457:Biological Process:protein folding;GO:0006950:Biological Process:response to stress;GO:0005524:Molecular Function:ATP binding; IPR001404:Heat shock protein Hsp90;IPR003594:ATPase-like, ATP-binding domain;IPR019805:Heat shock protein Hsp90, conserved site;IPR020568:Ribosomal protein S5 domain 2-type fold;IPR020575:Heat shock protein Hsp90, N-terminal;	5.62	6	3	3	5	12.2608	5.62	5	5	676	77.7009	4.93213
	ELISNSSDALDK	2	4	1	319070R		1291.63	High	2.90101	0	High	1.73113	0				0
		Accession	Description	ΣCoverage	Σ# Proteins	Σ# Unique Peptides	Σ# Peptides	Σ# PSMs	Score A(3,8,10)	Coverage A(3,8,10)	# Peptides A(3,8,10)	# PSM A(3,8,10)	# AAs	MW [kDa]	calc. pI
		319070R	GO:0006457:Biological Process:protein folding;GO:0006950:Biological Process:response to stress;GO:0005524:Molecular Function:ATP binding; IPR001404:Heat shock protein Hsp90;IPR003594:ATPase-like, ATP-binding domain;IPR019805:Heat shock protein Hsp90, conserved site;IPR020568:Ribosomal protein S5 domain 2-type fold;IPR020575:Heat shock protein Hsp90, N-terminal;	5.62	6	3	3	5	12.2608	5.62	5	5	676	77.7009	4.93213
	ADLVNNLGTIAR	1	2	1	319070R		1256.7				High	2.08138	0				0
		Accession	Description	ΣCoverage	Σ# Proteins	Σ# Unique Peptides	Σ# Peptides	Σ# PSMs	Score A(3,8,10)	Coverage A(3,8,10)	# Peptides A(3,8,10)	# PSM A(3,8,10)	# AAs	MW [kDa]	calc. pI
		319070R	GO:0006457:Biological Process:protein folding;GO:0006950:Biological Process:response to stress;GO:0005524:Molecular Function:ATP binding; IPR001404:Heat shock protein Hsp90;IPR003594:ATPase-like, ATP-binding domain;IPR019805:Heat shock protein Hsp90, conserved site;IPR020568:Ribosomal protein S5 domain 2-type fold;IPR020575:Heat shock protein Hsp90, N-terminal;	5.62	6	3	3	5	12.2608	5.62	5	5	676	77.7009	4.93213
Bb136030F	GO:0005524:Molecular Function:ATP binding;GO:0006457:Biological Process:protein folding; IPR001023:Heat shock protein Hsp70;IPR012725:Chaperone DnaK;IPR013126:Heat shock protein 70;IPR018181:Heat shock protein 70, conserved site;	5.5	1	3	3	4	9.73805	5.5	4	4	691	75.6548	5.87158
	Sequence	# PSMs	# Proteins	# Protein Groups	Protein Group Accessions	Modifications	MH+ [Da]	A3	XCorr A3	Probability A3	A8	XCorr A8	Probability A8	A10	XCorr A10	Probability A10	# Missed Cleavages
	AQFENLVGDIIK	2	1	1	136030F_067160_eq		1346.73	High	3.02636	0	High	1.76205	0				0
		Accession	Description	ΣCoverage	Σ# Proteins	Σ# Unique Peptides	Σ# Peptides	Σ# PSMs	Score A(3,8,10)	Coverage A(3,8,10)	# Peptides A(3,8,10)	# PSM A(3,8,10)	# AAs	MW [kDa]	calc. pI
		136030F_067160_eq	GO:0005524:Molecular Function:ATP binding;GO:0006457:Biological Process:protein folding; IPR001023:Heat shock protein Hsp70;IPR012725:Chaperone DnaK;IPR013126:Heat shock protein 70;IPR018181:Heat shock protein 70, conserved site;	5.5	1	3	3	4	9.73805	5.5	4	4	691	75.6548	5.87158
	DAGQIAGLNVLR	1	1	1	136030F_067160_eq		1226.68	High	2.96049	0							0
		Accession	Description	ΣCoverage	Σ# Proteins	Σ# Unique Peptides	Σ# Peptides	Σ# PSMs	Score A(3,8,10)	Coverage A(3,8,10)	# Peptides A(3,8,10)	# PSM A(3,8,10)	# AAs	MW [kDa]	calc. pI
		136030F_067160_eq	GO:0005524:Molecular Function:ATP binding;GO:0006457:Biological Process:protein folding; IPR001023:Heat shock protein Hsp70;IPR012725:Chaperone DnaK;IPR013126:Heat shock protein 70;IPR018181:Heat shock protein 70, conserved site;	5.5	1	3	3	4	9.73805	5.5	4	4	691	75.6548	5.87158
	TTPSVVAFTPEGER	1	1	1	136030F_067160_eq		1490.75				High	1.98914	0				0
		Accession	Description	ΣCoverage	Σ# Proteins	Σ# Unique Peptides	Σ# Peptides	Σ# PSMs	Score A(3,8,10)	Coverage A(3,8,10)	# Peptides A(3,8,10)	# PSM A(3,8,10)	# AAs	MW [kDa]	calc. pI
		136030F_067160_eq	GO:0005524:Molecular Function:ATP binding;GO:0006457:Biological Process:protein folding; IPR001023:Heat shock protein Hsp70;IPR012725:Chaperone DnaK;IPR013126:Heat shock protein 70;IPR018181:Heat shock protein 70, conserved site;	5.5	1	3	3	4	9.73805	5.5	4	4	691	75.6548	5.87158
Bb036090F	GO:0055114:Biological Process:oxidation-reduction process;GO:0003995:Molecular Function:acyl-CoA dehydrogenase activity;GO:0016627:Molecular Function:oxidoreductase activity, acting on the CH-CH group of donors; IPR006089:Acyl-CoA dehydrogenase, conserved site;IPR006090:Acyl-CoA oxidase/dehydrogenase, type 1;IPR006091:Acyl-CoA oxidase/dehydrogenase, central domain;IPR006092:Acyl-CoA dehydrogenase…	3.93	1	1	1	1	4.10914	3.93	1	1	661	71.5117	6.75635
	Sequence	# PSMs	# Proteins	# Protein Groups	Protein Group Accessions	Modifications	MH+ [Da]	A3	XCorr A3	Probability A3	A8	XCorr A8	Probability A8	A10	XCorr A10	Probability A10	# Missed Cleavages
	LGLSSGPSLQQYVDPSLSSQATQVSK	1	1	1	036090F_082580_eq	S8(Phospho); Y12(Phospho)	2837.3	High	4.10914	0							0
		Accession	Description	ΣCoverage	Σ# Proteins	Σ# Unique Peptides	Σ# Peptides	Σ# PSMs	Score A(3,8,10)	Coverage A(3,8,10)	# Peptides A(3,8,10)	# PSM A(3,8,10)	# AAs	MW [kDa]	calc. pI
		036090F_082580_eq	GO:0055114:Biological Process:oxidation-reduction process;GO:0003995:Molecular Function:acyl-CoA dehydrogenase activity;GO:0016627:Molecular Function:oxidoreductase activity, acting on the CH-CH group of donors; IPR006089:Acyl-CoA dehydrogenase, conserved site;IPR006090:Acyl-CoA oxidase/dehydrogenase, type 1;IPR006091:Acyl-CoA oxidase/dehydrogenase, central domain;IPR006092:Acyl-CoA dehydrogenase…	3.93	1	1	1	1	4.10914	3.93	1	1	661	71.5117	6.75635
Bb094500R	GO:0008152:Biological Process:metabolic process;GO:0003824:Molecular Function:catalytic activity;GO:0006631:Biological Process:fatty acid metabolic process;GO:0016491:Molecular Function:oxidoreductase activity;GO:0005739:Cellular Component:mitochondrion;GO:0016507:Cellular Component:fatty acid beta-oxidation multienzyme complex;GO:0006635:Biological Process:fatty acid beta-oxidation;GO:0003857:Mo…	3.23	1	2	2	2	5.41852	3.23	2	2	775	84.6183	8.92432
	Sequence	# PSMs	# Proteins	# Protein Groups	Protein Group Accessions	Modifications	MH+ [Da]	A3	XCorr A3	Probability A3	A8	XCorr A8	Probability A8	A10	XCorr A10	Probability A10	# Missed Cleavages
	TSEEVEALASDGQK	1	1	1	094500R_195920_eq		1463.69	High	3.54532	0							0
		Accession	Description	ΣCoverage	Σ# Proteins	Σ# Unique Peptides	Σ# Peptides	Σ# PSMs	Score A(3,8,10)	Coverage A(3,8,10)	# Peptides A(3,8,10)	# PSM A(3,8,10)	# AAs	MW [kDa]	calc. pI
		094500R_195920_eq	GO:0008152:Biological Process:metabolic process;GO:0003824:Molecular Function:catalytic activity;GO:0006631:Biological Process:fatty acid metabolic process;GO:0016491:Molecular Function:oxidoreductase activity;GO:0005739:Cellular Component:mitochondrion;GO:0016507:Cellular Component:fatty acid beta-oxidation multienzyme complex;GO:0006635:Biological Process:fatty acid beta-oxidation;GO:0003857:Mo…	3.23	1	2	2	2	5.41852	3.23	2	2	775	84.6183	8.92432
	VLAPTLSEIIR	1	1	1	094500R_195920_eq		1211.74				High	1.87321	0				0
		Accession	Description	ΣCoverage	Σ# Proteins	Σ# Unique Peptides	Σ# Peptides	Σ# PSMs	Score A(3,8,10)	Coverage A(3,8,10)	# Peptides A(3,8,10)	# PSM A(3,8,10)	# AAs	MW [kDa]	calc. pI
		094500R_195920_eq	GO:0008152:Biological Process:metabolic process;GO:0003824:Molecular Function:catalytic activity;GO:0006631:Biological Process:fatty acid metabolic process;GO:0016491:Molecular Function:oxidoreductase activity;GO:0005739:Cellular Component:mitochondrion;GO:0016507:Cellular Component:fatty acid beta-oxidation multienzyme complex;GO:0006635:Biological Process:fatty acid beta-oxidation;GO:0003857:Mo…	3.23	1	2	2	2	5.41852	3.23	2	2	775	84.6183	8.92432
Bb062240R	062240R_278150_eq	3.09	1	1	1	1	1.93965	3.09	1	1	453	50.9112	6.69775
	Sequence	# PSMs	# Proteins	# Protein Groups	Protein Group Accessions	Modifications	MH+ [Da]	A3	XCorr A3	Probability A3	A8	XCorr A8	Probability A8	A10	XCorr A10	Probability A10	# Missed Cleavages
	IKNTMGDGAASQKR	1	1	1	062240R_278150_eq		1476.77				High	1.93965	0				2
		Accession	Description	ΣCoverage	Σ# Proteins	Σ# Unique Peptides	Σ# Peptides	Σ# PSMs	Score A(3,8,10)	Coverage A(3,8,10)	# Peptides A(3,8,10)	# PSM A(3,8,10)	# AAs	MW [kDa]	calc. pI
		062240R_278150_eq	062240R_278150_eq	3.09	1	1	1	1	1.93965	3.09	1	1	453	50.9112	6.69775
Bb104110R	GO:0005622:Cellular Component:intracellular;GO:0008270:Molecular Function:zinc ion binding; IPR000315:Zinc finger, B-box;IPR001841:Zinc finger, RING-type;IPR017907:Zinc finger, RING-type, conserved site;IPR018957:Zinc finger, C3HC4 RING-type;	2.66	18	1	1	1	2.92533	2.66	1	1	526	56.7418	5.61768
	Sequence	# PSMs	# Proteins	# Protein Groups	Protein Group Accessions	Modifications	MH+ [Da]	A3	XCorr A3	Probability A3	A8	XCorr A8	Probability A8	A10	XCorr A10	Probability A10	# Missed Cleavages
	AADDIDAAAEEEIK	1	18	1	104110R_290310_eq		1460.67	High	2.92533	0							0
		Accession	Description	ΣCoverage	Σ# Proteins	Σ# Unique Peptides	Σ# Peptides	Σ# PSMs	Score A(3,8,10)	Coverage A(3,8,10)	# Peptides A(3,8,10)	# PSM A(3,8,10)	# AAs	MW [kDa]	calc. pI
		104110R_290310_eq	GO:0005622:Cellular Component:intracellular;GO:0008270:Molecular Function:zinc ion binding; IPR000315:Zinc finger, B-box;IPR001841:Zinc finger, RING-type;IPR017907:Zinc finger, RING-type, conserved site;IPR018957:Zinc finger, C3HC4 RING-type;	2.66	18	1	1	1	2.92533	2.66	1	1	526	56.7418	5.61768
Bb075260R	GO:0016874:Molecular Function:ligase activity;GO:0008152:Biological Process:metabolic process;GO:0003824:Molecular Function:catalytic activity;GO:0005524:Molecular Function:ATP binding;GO:0046872:Molecular Function:metal ion binding;GO:0006633:Biological Process:fatty acid biosynthetic process;GO:0003989:Molecular Function:acetyl-CoA carboxylase activity; IPR000022:Carboxyl transferase;IPR000089:…	2.25	1	3	3	4	12.1646	2.25	4	4	1776	199.72	6.32861
	Sequence	# PSMs	# Proteins	# Protein Groups	Protein Group Accessions	Modifications	MH+ [Da]	A3	XCorr A3	Probability A3	A8	XCorr A8	Probability A8	A10	XCorr A10	Probability A10	# Missed Cleavages
	VVQVENSHIILTGAQALNK	2	1	1	075260R_166290_eq		2034.14	High	3.69252	0				High	3.74785	0	0
		Accession	Description	ΣCoverage	Σ# Proteins	Σ# Unique Peptides	Σ# Peptides	Σ# PSMs	Score A(3,8,10)	Coverage A(3,8,10)	# Peptides A(3,8,10)	# PSM A(3,8,10)	# AAs	MW [kDa]	calc. pI
		075260R_166290_eq	GO:0016874:Molecular Function:ligase activity;GO:0008152:Biological Process:metabolic process;GO:0003824:Molecular Function:catalytic activity;GO:0005524:Molecular Function:ATP binding;GO:0046872:Molecular Function:metal ion binding;GO:0006633:Biological Process:fatty acid biosynthetic process;GO:0003989:Molecular Function:acetyl-CoA carboxylase activity; IPR000022:Carboxyl transferase;IPR000089:…	2.25	1	3	3	4	12.1646	2.25	4	4	1776	199.72	6.32861
	VAEGQAVTDFR	1	1	1	075260R_166290_eq		1192.59	High	2.99682	0							0
		Accession	Description	ΣCoverage	Σ# Proteins	Σ# Unique Peptides	Σ# Peptides	Σ# PSMs	Score A(3,8,10)	Coverage A(3,8,10)	# Peptides A(3,8,10)	# PSM A(3,8,10)	# AAs	MW [kDa]	calc. pI
		075260R_166290_eq	GO:0016874:Molecular Function:ligase activity;GO:0008152:Biological Process:metabolic process;GO:0003824:Molecular Function:catalytic activity;GO:0005524:Molecular Function:ATP binding;GO:0046872:Molecular Function:metal ion binding;GO:0006633:Biological Process:fatty acid biosynthetic process;GO:0003989:Molecular Function:acetyl-CoA carboxylase activity; IPR000022:Carboxyl transferase;IPR000089:…	2.25	1	3	3	4	12.1646	2.25	4	4	1776	199.72	6.32861
	AIGIGSYLVR	1	1	1	075260R_166290_eq		1048.61				High	1.72737	0				0
		Accession	Description	ΣCoverage	Σ# Proteins	Σ# Unique Peptides	Σ# Peptides	Σ# PSMs	Score A(3,8,10)	Coverage A(3,8,10)	# Peptides A(3,8,10)	# PSM A(3,8,10)	# AAs	MW [kDa]	calc. pI
		075260R_166290_eq	GO:0016874:Molecular Function:ligase activity;GO:0008152:Biological Process:metabolic process;GO:0003824:Molecular Function:catalytic activity;GO:0005524:Molecular Function:ATP binding;GO:0046872:Molecular Function:metal ion binding;GO:0006633:Biological Process:fatty acid biosynthetic process;GO:0003989:Molecular Function:acetyl-CoA carboxylase activity; IPR000022:Carboxyl transferase;IPR000089:…	2.25	1	3	3	4	12.1646	2.25	4	4	1776	199.72	6.32861
Bb177210R	GO:0005524:Molecular Function:ATP binding;GO:0000166:Molecular Function:nucleotide binding;GO:0017111:Molecular Function:nucleoside-triphosphatase activity;GO:0005488:Molecular Function:binding; IPR003338:ATPase, AAA-type, VAT, N-terminal;IPR003593:ATPase, AAA+ type, core;IPR003959:ATPase, AAA-type, core;IPR003960:ATPase, AAA-type, conserved site;IPR004201:Cell division protein 48, Cdc48, domain …	2.19	1	1	1	1	4.10008	2.19	1	1	914	101.657	8.29443
	Sequence	# PSMs	# Proteins	# Protein Groups	Protein Group Accessions	Modifications	MH+ [Da]	A3	XCorr A3	Probability A3	A8	XCorr A8	Probability A8	A10	XCorr A10	Probability A10	# Missed Cleavages
	GSISGSTGVHDTVVNQLLSK	1	1	1	177210R_244900_in		1999.04							High	4.10008	0	0
		Accession	Description	ΣCoverage	Σ# Proteins	Σ# Unique Peptides	Σ# Peptides	Σ# PSMs	Score A(3,8,10)	Coverage A(3,8,10)	# Peptides A(3,8,10)	# PSM A(3,8,10)	# AAs	MW [kDa]	calc. pI
		177210R_244900_in	GO:0005524:Molecular Function:ATP binding;GO:0000166:Molecular Function:nucleotide binding;GO:0017111:Molecular Function:nucleoside-triphosphatase activity;GO:0005488:Molecular Function:binding; IPR003338:ATPase, AAA-type, VAT, N-terminal;IPR003593:ATPase, AAA+ type, core;IPR003959:ATPase, AAA-type, core;IPR003960:ATPase, AAA-type, conserved site;IPR004201:Cell division protein 48, Cdc48, domain …	2.19	1	1	1	1	4.10008	2.19	1	1	914	101.657	8.29443
Bb224000R	GO:0005975:Biological Process:carbohydrate metabolic process;GO:0004553:Molecular Function:hydrolase activity, hydrolyzing O-glycosyl compounds;GO:0003824:Molecular Function:catalytic activity; IPR004193:Glycoside hydrolase, family 13, N-terminal;IPR006047:Glycosyl hydrolase, family 13, catalytic domain;IPR006048:Alpha-amylase, C-terminal all beta;IPR006589:Glycosyl hydrolase, family 13, subfamil…	2.16	1	1	1	1	4.32812	2.16	1	1	693	79.8209	6.03662
	Sequence	# PSMs	# Proteins	# Protein Groups	Protein Group Accessions	Modifications	MH+ [Da]	A3	XCorr A3	Probability A3	A8	XCorr A8	Probability A8	A10	XCorr A10	Probability A10	# Missed Cleavages
	IVLDTDDPAYAGHSR	1	1	1	224000R_269300_eq		1629.79							High	4.32812	0	0
		Accession	Description	ΣCoverage	Σ# Proteins	Σ# Unique Peptides	Σ# Peptides	Σ# PSMs	Score A(3,8,10)	Coverage A(3,8,10)	# Peptides A(3,8,10)	# PSM A(3,8,10)	# AAs	MW [kDa]	calc. pI
		224000R_269300_eq	GO:0005975:Biological Process:carbohydrate metabolic process;GO:0004553:Molecular Function:hydrolase activity, hydrolyzing O-glycosyl compounds;GO:0003824:Molecular Function:catalytic activity; IPR004193:Glycoside hydrolase, family 13, N-terminal;IPR006047:Glycosyl hydrolase, family 13, catalytic domain;IPR006048:Alpha-amylase, C-terminal all beta;IPR006589:Glycosyl hydrolase, family 13, subfamil…	2.16	1	1	1	1	4.32812	2.16	1	1	693	79.8209	6.03662
Bb165920R	GO:0006508:Biological Process:proteolysis;GO:0004197:Molecular Function:cysteine-type endopeptidase activity;GO:0005622:Cellular Component:intracellular;GO:0004198:Molecular Function:calcium-dependent cysteine-type endopeptidase activity;GO:0005509:Molecular Function:calcium ion binding; IPR000169:Peptidase, cysteine peptidase active site;IPR001300:Peptidase C2, calpain, catalytic domain;IPR00204…	2.03	1	1	1	1	4.77174	2.03	1	1	739	84.3554	4.70361
	Sequence	# PSMs	# Proteins	# Protein Groups	Protein Group Accessions	Modifications	MH+ [Da]	A3	XCorr A3	Probability A3	A8	XCorr A8	Probability A8	A10	XCorr A10	Probability A10	# Missed Cleavages
	YDTTDPDKLPGNLYK	1	1	1	165920R_262750_in		1739.85							High	4.77174	0	1
		Accession	Description	ΣCoverage	Σ# Proteins	Σ# Unique Peptides	Σ# Peptides	Σ# PSMs	Score A(3,8,10)	Coverage A(3,8,10)	# Peptides A(3,8,10)	# PSM A(3,8,10)	# AAs	MW [kDa]	calc. pI
		165920R_262750_in	GO:0006508:Biological Process:proteolysis;GO:0004197:Molecular Function:cysteine-type endopeptidase activity;GO:0005622:Cellular Component:intracellular;GO:0004198:Molecular Function:calcium-dependent cysteine-type endopeptidase activity;GO:0005509:Molecular Function:calcium ion binding; IPR000169:Peptidase, cysteine peptidase active site;IPR001300:Peptidase C2, calpain, catalytic domain;IPR00204…	2.03	1	1	1	1	4.77174	2.03	1	1	739	84.3554	4.70361
Bb073220R	NULL	1.84	1	1	1	1	3.75011	1.84	1	1	1087	122.495	9.64209
	Sequence	# PSMs	# Proteins	# Protein Groups	Protein Group Accessions	Modifications	MH+ [Da]	A3	XCorr A3	Probability A3	A8	XCorr A8	Probability A8	A10	XCorr A10	Probability A10	# Missed Cleavages
	QQSSYGGLLSTIGKEEEDKR	1	1	1	073220R_227380_eq		2225.12	High	3.75011	0							2
		Accession	Description	ΣCoverage	Σ# Proteins	Σ# Unique Peptides	Σ# Peptides	Σ# PSMs	Score A(3,8,10)	Coverage A(3,8,10)	# Peptides A(3,8,10)	# PSM A(3,8,10)	# AAs	MW [kDa]	calc. pI
		073220R_227380_eq	NULL	1.84	1	1	1	1	3.75011	1.84	1	1	1087	122.495	9.64209
Bb044170F	GO:0005777:Cellular Component:peroxisome;GO:0006635:Biological Process:fatty acid beta-oxidation;GO:0055114:Biological Process:oxidation-reduction process;GO:0003997:Molecular Function:acyl-CoA oxidase activity;GO:0016627:Molecular Function:oxidoreductase activity, acting on the CH-CH group of donors;GO:0003995:Molecular Function:acyl-CoA dehydrogenase activity; IPR002655:Acyl-CoA oxidase, C-term…	1.71	1	1	1	2	4.78846	1.71	2	2	701	78.9596	7.45947
	Sequence	# PSMs	# Proteins	# Protein Groups	Protein Group Accessions	Modifications	MH+ [Da]	A3	XCorr A3	Probability A3	A8	XCorr A8	Probability A8	A10	XCorr A10	Probability A10	# Missed Cleavages
	FGASLGALSGGR	2	1	1	044170F_153480_eq		1092.58	High	2.90465	0	High	1.88381	0				0
		Accession	Description	ΣCoverage	Σ# Proteins	Σ# Unique Peptides	Σ# Peptides	Σ# PSMs	Score A(3,8,10)	Coverage A(3,8,10)	# Peptides A(3,8,10)	# PSM A(3,8,10)	# AAs	MW [kDa]	calc. pI
		044170F_153480_eq	GO:0005777:Cellular Component:peroxisome;GO:0006635:Biological Process:fatty acid beta-oxidation;GO:0055114:Biological Process:oxidation-reduction process;GO:0003997:Molecular Function:acyl-CoA oxidase activity;GO:0016627:Molecular Function:oxidoreductase activity, acting on the CH-CH group of donors;GO:0003995:Molecular Function:acyl-CoA dehydrogenase activity; IPR002655:Acyl-CoA oxidase, C-term…	1.71	1	1	1	2	4.78846	1.71	2	2	701	78.9596	7.45947
Bb096340F	GO:0005515:Molecular Function:protein binding;GO:0048500:Cellular Component:signal recognition particle;GO:0006614:Biological Process:SRP-dependent cotranslational protein targeting to membrane;GO:0008312:Molecular Function:7S RNA binding; IPR000859:CUB;IPR002172:Low-density lipoprotein (LDL) receptor class A repeat;IPR013699:Signal recognition particle, SRP72 subunit, RNA-binding;IPR019734:Tetra…	1.41	1	1	1	1	6.08151	1.41	1	1	1280	140.974	5.21143
	Sequence	# PSMs	# Proteins	# Protein Groups	Protein Group Accessions	Modifications	MH+ [Da]	A3	XCorr A3	Probability A3	A8	XCorr A8	Probability A8	A10	XCorr A10	Probability A10	# Missed Cleavages
	LTLAQLHLNQGNAGQAAK	1	1	1	096340F_037680_in		1848.01							High	6.08151	0	0
		Accession	Description	ΣCoverage	Σ# Proteins	Σ# Unique Peptides	Σ# Peptides	Σ# PSMs	Score A(3,8,10)	Coverage A(3,8,10)	# Peptides A(3,8,10)	# PSM A(3,8,10)	# AAs	MW [kDa]	calc. pI
		096340F_037680_in	GO:0005515:Molecular Function:protein binding;GO:0048500:Cellular Component:signal recognition particle;GO:0006614:Biological Process:SRP-dependent cotranslational protein targeting to membrane;GO:0008312:Molecular Function:7S RNA binding; IPR000859:CUB;IPR002172:Low-density lipoprotein (LDL) receptor class A repeat;IPR013699:Signal recognition particle, SRP72 subunit, RNA-binding;IPR019734:Tetra…	1.41	1	1	1	1	6.08151	1.41	1	1	1280	140.974	5.21143
Bb015980F	GO:0006886:Biological Process:intracellular protein transport;GO:0016192:Biological Process:vesicle-mediated transport;GO:0030130:Cellular Component:clathrin coat of trans-Golgi network vesicle;GO:0030132:Cellular Component:clathrin coat of coated pit;GO:0005198:Molecular Function:structural molecule activity;GO:0005488:Molecular Function:binding; IPR000547:Clathrin, heavy chain/VPS, 7-fold repea…	1.01	1	1	1	1	4.0364	1.01	1	1	1684	192.108	5.50342
	Sequence	# PSMs	# Proteins	# Protein Groups	Protein Group Accessions	Modifications	MH+ [Da]	A3	XCorr A3	Probability A3	A8	XCorr A8	Probability A8	A10	XCorr A10	Probability A10	# Missed Cleavages
	ASIDAFDNFDNIALAQR	1	1	1	015980F_118690_eq		1880.91	High	4.0364	0							0
		Accession	Description	ΣCoverage	Σ# Proteins	Σ# Unique Peptides	Σ# Peptides	Σ# PSMs	Score A(3,8,10)	Coverage A(3,8,10)	# Peptides A(3,8,10)	# PSM A(3,8,10)	# AAs	MW [kDa]	calc. pI
		015980F_118690_eq	GO:0006886:Biological Process:intracellular protein transport;GO:0016192:Biological Process:vesicle-mediated transport;GO:0030130:Cellular Component:clathrin coat of trans-Golgi network vesicle;GO:0030132:Cellular Component:clathrin coat of coated pit;GO:0005198:Molecular Function:structural molecule activity;GO:0005488:Molecular Function:binding; IPR000547:Clathrin, heavy chain/VPS, 7-fold repea…	1.01	1	1	1	1	4.0364	1.01	1	1	1684	192.108	5.50342
*Lancelet genes can be searched using listed ID at the website: http://mosas.sysu.edu.cn

## Sheet: Sheet3
Gene ID*	Description	ΣCoverage	Σ# Proteins	Σ# Unique Peptides	Σ# Peptides	Σ# PSMs	Score A(3,8,10)	Coverage A(3,8,10)	# Peptides A(3,8,10)	# PSM A(3,8,10)	# AAs	MW [kDa]	calc. pI
Bb093660F	GO:0005622:Cellular Component:intracellular;GO:0042254:Biological Process:ribosome biogenesis;GO:0006414:Biological Process:translational elongation;GO:0003735:Molecular Function:structural constituent of ribosome; IPR001790:Ribosomal protein L10/acidic P0;IPR001813:Ribosomal protein 60S;	44.41	1	9	9	19	79.3434	44.41	16	19	313	34.2495	5.18604
	Sequence	# PSMs	# Proteins	# Protein Groups	Protein Group Accessions	Modifications	MH+ [Da]	A3	XCorr A3	Probability A3	A8	XCorr A8	Probability A8	A10	XCorr A10	Probability A10	# Missed Cleavages
	AFLADPSAFQAAAATTAAPAEEAK	3	1	1	093660F_003750_eq		2320.15	High	5.66492	0	High	2.12874	0				0
		Accession	Description	ΣCoverage	Σ# Proteins	Σ# Unique Peptides	Σ# Peptides	Σ# PSMs	Score A(3,8,10)	Coverage A(3,8,10)	# Peptides A(3,8,10)	# PSM A(3,8,10)	# AAs	MW [kDa]	calc. pI
		093660F_003750_eq	GO:0005622:Cellular Component:intracellular;GO:0042254:Biological Process:ribosome biogenesis;GO:0006414:Biological Process:translational elongation;GO:0003735:Molecular Function:structural constituent of ribosome; IPR001790:Ribosomal protein L10/acidic P0;IPR001813:Ribosomal protein 60S;	44.41	1	9	9	19	79.3434	44.41	16	19	313	34.2495	5.18604
	AGAIAPVDVYLDPQNTGLGPEK	3	1	1	093660F_003750_eq		2225.15	High	4.85099	0				High	6.65882	0	0
		Accession	Description	ΣCoverage	Σ# Proteins	Σ# Unique Peptides	Σ# Peptides	Σ# PSMs	Score A(3,8,10)	Coverage A(3,8,10)	# Peptides A(3,8,10)	# PSM A(3,8,10)	# AAs	MW [kDa]	calc. pI
		093660F_003750_eq	GO:0005622:Cellular Component:intracellular;GO:0042254:Biological Process:ribosome biogenesis;GO:0006414:Biological Process:translational elongation;GO:0003735:Molecular Function:structural constituent of ribosome; IPR001790:Ribosomal protein L10/acidic P0;IPR001813:Ribosomal protein 60S;	44.41	1	9	9	19	79.3434	44.41	16	19	313	34.2495	5.18604
	CFIVGADNVGSNQMQR	2	1	1	093660F_003750_eq	C1(Carbamidomethyl)	1795.82	High	4.43947	0	High	2.5186	0				0
		Accession	Description	ΣCoverage	Σ# Proteins	Σ# Unique Peptides	Σ# Peptides	Σ# PSMs	Score A(3,8,10)	Coverage A(3,8,10)	# Peptides A(3,8,10)	# PSM A(3,8,10)	# AAs	MW [kDa]	calc. pI
		093660F_003750_eq	GO:0005622:Cellular Component:intracellular;GO:0042254:Biological Process:ribosome biogenesis;GO:0006414:Biological Process:translational elongation;GO:0003735:Molecular Function:structural constituent of ribosome; IPR001790:Ribosomal protein L10/acidic P0;IPR001813:Ribosomal protein 60S;	44.41	1	9	9	19	79.3434	44.41	16	19	313	34.2495	5.18604
	VGASEATLLNMLK	2	1	1	093660F_003750_eq		1346.73	High	4.1463	0	High	2.25318	0				0
		Accession	Description	ΣCoverage	Σ# Proteins	Σ# Unique Peptides	Σ# Peptides	Σ# PSMs	Score A(3,8,10)	Coverage A(3,8,10)	# Peptides A(3,8,10)	# PSM A(3,8,10)	# AAs	MW [kDa]	calc. pI
		093660F_003750_eq	GO:0005622:Cellular Component:intracellular;GO:0042254:Biological Process:ribosome biogenesis;GO:0006414:Biological Process:translational elongation;GO:0003735:Molecular Function:structural constituent of ribosome; IPR001790:Ribosomal protein L10/acidic P0;IPR001813:Ribosomal protein 60S;	44.41	1	9	9	19	79.3434	44.41	16	19	313	34.2495	5.18604
	NLLAIAAETDITFSQAEQMK	2	1	1	093660F_003750_eq		2194.11	High	3.97741	0				High	6.57832	0	0
		Accession	Description	ΣCoverage	Σ# Proteins	Σ# Unique Peptides	Σ# Peptides	Σ# PSMs	Score A(3,8,10)	Coverage A(3,8,10)	# Peptides A(3,8,10)	# PSM A(3,8,10)	# AAs	MW [kDa]	calc. pI
		093660F_003750_eq	GO:0005622:Cellular Component:intracellular;GO:0042254:Biological Process:ribosome biogenesis;GO:0006414:Biological Process:translational elongation;GO:0003735:Molecular Function:structural constituent of ribosome; IPR001790:Ribosomal protein L10/acidic P0;IPR001813:Ribosomal protein 60S;	44.41	1	9	9	19	79.3434	44.41	16	19	313	34.2495	5.18604
	DKILENKVEAPAK	3	1	1	093660F_003750_eq		1454.82	High	3.6155	0				High	4.76699	0	2
		Accession	Description	ΣCoverage	Σ# Proteins	Σ# Unique Peptides	Σ# Peptides	Σ# PSMs	Score A(3,8,10)	Coverage A(3,8,10)	# Peptides A(3,8,10)	# PSM A(3,8,10)	# AAs	MW [kDa]	calc. pI
		093660F_003750_eq	GO:0005622:Cellular Component:intracellular;GO:0042254:Biological Process:ribosome biogenesis;GO:0006414:Biological Process:translational elongation;GO:0003735:Molecular Function:structural constituent of ribosome; IPR001790:Ribosomal protein L10/acidic P0;IPR001813:Ribosomal protein 60S;	44.41	1	9	9	19	79.3434	44.41	16	19	313	34.2495	5.18604
	LLPHISGNVGFVFTK	2	1	1	093660F_003750_eq		1628.92	High	2.87013	0				High	4.47545	0	0
		Accession	Description	ΣCoverage	Σ# Proteins	Σ# Unique Peptides	Σ# Peptides	Σ# PSMs	Score A(3,8,10)	Coverage A(3,8,10)	# Peptides A(3,8,10)	# PSM A(3,8,10)	# AAs	MW [kDa]	calc. pI
		093660F_003750_eq	GO:0005622:Cellular Component:intracellular;GO:0042254:Biological Process:ribosome biogenesis;GO:0006414:Biological Process:translational elongation;GO:0003735:Molecular Function:structural constituent of ribosome; IPR001790:Ribosomal protein L10/acidic P0;IPR001813:Ribosomal protein 60S;	44.41	1	9	9	19	79.3434	44.41	16	19	313	34.2495	5.18604
	TSFFQALSIPTK	1	1	1	093660F_003750_eq		1339.72				High	1.89407	0				0
		Accession	Description	ΣCoverage	Σ# Proteins	Σ# Unique Peptides	Σ# Peptides	Σ# PSMs	Score A(3,8,10)	Coverage A(3,8,10)	# Peptides A(3,8,10)	# PSM A(3,8,10)	# AAs	MW [kDa]	calc. pI
		093660F_003750_eq	GO:0005622:Cellular Component:intracellular;GO:0042254:Biological Process:ribosome biogenesis;GO:0006414:Biological Process:translational elongation;GO:0003735:Molecular Function:structural constituent of ribosome; IPR001790:Ribosomal protein L10/acidic P0;IPR001813:Ribosomal protein 60S;	44.41	1	9	9	19	79.3434	44.41	16	19	313	34.2495	5.18604
	AFLADPSAFQAAAATTAAPAEEAKEEAK	1	1	1	093660F_003750_eq		2777.37							High	6.88763	0	1
		Accession	Description	ΣCoverage	Σ# Proteins	Σ# Unique Peptides	Σ# Peptides	Σ# PSMs	Score A(3,8,10)	Coverage A(3,8,10)	# Peptides A(3,8,10)	# PSM A(3,8,10)	# AAs	MW [kDa]	calc. pI
		093660F_003750_eq	GO:0005622:Cellular Component:intracellular;GO:0042254:Biological Process:ribosome biogenesis;GO:0006414:Biological Process:translational elongation;GO:0003735:Molecular Function:structural constituent of ribosome; IPR001790:Ribosomal protein L10/acidic P0;IPR001813:Ribosomal protein 60S;	44.41	1	9	9	19	79.3434	44.41	16	19	313	34.2495	5.18604
Bb191620F	GO:0003676:Molecular Function:nucleic acid binding; IPR000504:RNA recognition motif domain;	36.56	1	16	16	97	423.164	36.56	32	97	413	40.3944	8.88037
	Sequence	# PSMs	# Proteins	# Protein Groups	Protein Group Accessions	Modifications	MH+ [Da]	A3	XCorr A3	Probability A3	A8	XCorr A8	Probability A8	A10	XCorr A10	Probability A10	# Missed Cleavages
	YGTIESVDVMTDKDTGK	6	1	1	191620F_141800_eq		1858.87	High	4.9606	0	High	2.00775	0	High	5.35011	0	1
		Accession	Description	ΣCoverage	Σ# Proteins	Σ# Unique Peptides	Σ# Peptides	Σ# PSMs	Score A(3,8,10)	Coverage A(3,8,10)	# Peptides A(3,8,10)	# PSM A(3,8,10)	# AAs	MW [kDa]	calc. pI
		191620F_141800_eq	GO:0003676:Molecular Function:nucleic acid binding; IPR000504:RNA recognition motif domain;	36.56	1	16	16	97	423.164	36.56	32	97	413	40.3944	8.88037
	LFIGGLSYETNEDGLK	6	1	1	191620F_141800_eq		1755.88	High	4.76584	0	High	2.19445	0	High	4.53716	0	0
		Accession	Description	ΣCoverage	Σ# Proteins	Σ# Unique Peptides	Σ# Peptides	Σ# PSMs	Score A(3,8,10)	Coverage A(3,8,10)	# Peptides A(3,8,10)	# PSM A(3,8,10)	# AAs	MW [kDa]	calc. pI
		191620F_141800_eq	GO:0003676:Molecular Function:nucleic acid binding; IPR000504:RNA recognition motif domain;	36.56	1	16	16	97	423.164	36.56	32	97	413	40.3944	8.88037
	QGGGPYGGSYSSGGGGGGGYGGGGGQR	2	1	1	191620F_141800_eq		2247.94	High	4.69085	0	High	3.20988	0				0
		Accession	Description	ΣCoverage	Σ# Proteins	Σ# Unique Peptides	Σ# Peptides	Σ# PSMs	Score A(3,8,10)	Coverage A(3,8,10)	# Peptides A(3,8,10)	# PSM A(3,8,10)	# AAs	MW [kDa]	calc. pI
		191620F_141800_eq	GO:0003676:Molecular Function:nucleic acid binding; IPR000504:RNA recognition motif domain;	36.56	1	16	16	97	423.164	36.56	32	97	413	40.3944	8.88037
	IFVGGIKDDTDEDMLR	3	1	1	191620F_141800_eq		1823.88	High	4.59269	0	High	2.18917	0				1
		Accession	Description	ΣCoverage	Σ# Proteins	Σ# Unique Peptides	Σ# Peptides	Σ# PSMs	Score A(3,8,10)	Coverage A(3,8,10)	# Peptides A(3,8,10)	# PSM A(3,8,10)	# AAs	MW [kDa]	calc. pI
		191620F_141800_eq	GO:0003676:Molecular Function:nucleic acid binding; IPR000504:RNA recognition motif domain;	36.56	1	16	16	97	423.164	36.56	32	97	413	40.3944	8.88037
	KLFIGGLSYETNEDGLK	10	1	1	191620F_141800_eq		1883.98	High	4.35618	0	High	1.95347	0	High	7.1011	0	1
		Accession	Description	ΣCoverage	Σ# Proteins	Σ# Unique Peptides	Σ# Peptides	Σ# PSMs	Score A(3,8,10)	Coverage A(3,8,10)	# Peptides A(3,8,10)	# PSM A(3,8,10)	# AAs	MW [kDa]	calc. pI
		191620F_141800_eq	GO:0003676:Molecular Function:nucleic acid binding; IPR000504:RNA recognition motif domain;	36.56	1	16	16	97	423.164	36.56	32	97	413	40.3944	8.88037
	AHFGQHGEIVDVVVMR	10	1	1	191620F_141800_eq		1793.91	High	4.32219	0	High	1.93443	0	High	5.39811	0	0
		Accession	Description	ΣCoverage	Σ# Proteins	Σ# Unique Peptides	Σ# Peptides	Σ# PSMs	Score A(3,8,10)	Coverage A(3,8,10)	# Peptides A(3,8,10)	# PSM A(3,8,10)	# AAs	MW [kDa]	calc. pI
		191620F_141800_eq	GO:0003676:Molecular Function:nucleic acid binding; IPR000504:RNA recognition motif domain;	36.56	1	16	16	97	423.164	36.56	32	97	413	40.3944	8.88037
	GFAFISFDDHDPVDK	25	1	1	191620F_141800_eq		1709.78	High	4.10173	0				High	6.32481	0	0
		Accession	Description	ΣCoverage	Σ# Proteins	Σ# Unique Peptides	Σ# Peptides	Σ# PSMs	Score A(3,8,10)	Coverage A(3,8,10)	# Peptides A(3,8,10)	# PSM A(3,8,10)	# AAs	MW [kDa]	calc. pI
		191620F_141800_eq	GO:0003676:Molecular Function:nucleic acid binding; IPR000504:RNA recognition motif domain;	36.56	1	16	16	97	423.164	36.56	32	97	413	40.3944	8.88037
	RGFAFISFDDHDPVDK	9	1	1	191620F_141800_eq		1865.88	High	3.75027	0				High	5.39127	0	1
		Accession	Description	ΣCoverage	Σ# Proteins	Σ# Unique Peptides	Σ# Peptides	Σ# PSMs	Score A(3,8,10)	Coverage A(3,8,10)	# Peptides A(3,8,10)	# PSM A(3,8,10)	# AAs	MW [kDa]	calc. pI
		191620F_141800_eq	GO:0003676:Molecular Function:nucleic acid binding; IPR000504:RNA recognition motif domain;	36.56	1	16	16	97	423.164	36.56	32	97	413	40.3944	8.88037
	YGTIESVDVMTDK	2	1	1	191620F_141800_eq		1457.68	High	3.59284	0	High	1.80181	0				0
		Accession	Description	ΣCoverage	Σ# Proteins	Σ# Unique Peptides	Σ# Peptides	Σ# PSMs	Score A(3,8,10)	Coverage A(3,8,10)	# Peptides A(3,8,10)	# PSM A(3,8,10)	# AAs	MW [kDa]	calc. pI
		191620F_141800_eq	GO:0003676:Molecular Function:nucleic acid binding; IPR000504:RNA recognition motif domain;	36.56	1	16	16	97	423.164	36.56	32	97	413	40.3944	8.88037
	KIFVGGIKDDTDEDMLR	7	1	1	191620F_141800_eq		1951.98	High	3.34625	0				High	6.05289	0	2
		Accession	Description	ΣCoverage	Σ# Proteins	Σ# Unique Peptides	Σ# Peptides	Σ# PSMs	Score A(3,8,10)	Coverage A(3,8,10)	# Peptides A(3,8,10)	# PSM A(3,8,10)	# AAs	MW [kDa]	calc. pI
		191620F_141800_eq	GO:0003676:Molecular Function:nucleic acid binding; IPR000504:RNA recognition motif domain;	36.56	1	16	16	97	423.164	36.56	32	97	413	40.3944	8.88037
	RAYMVDEVMK	3	1	1	191620F_141800_eq		1241.6	High	3.26485	0				High	4.1494	0	1
		Accession	Description	ΣCoverage	Σ# Proteins	Σ# Unique Peptides	Σ# Peptides	Σ# PSMs	Score A(3,8,10)	Coverage A(3,8,10)	# Peptides A(3,8,10)	# PSM A(3,8,10)	# AAs	MW [kDa]	calc. pI
		191620F_141800_eq	GO:0003676:Molecular Function:nucleic acid binding; IPR000504:RNA recognition motif domain;	36.56	1	16	16	97	423.164	36.56	32	97	413	40.3944	8.88037
	AVSREDSNNPTAHVCTK	2	1	1	191620F_141800_eq	C15(Carbamidomethyl)	1885.88	High	3.25072	0				High	4.73205	0	1
		Accession	Description	ΣCoverage	Σ# Proteins	Σ# Unique Peptides	Σ# Peptides	Σ# PSMs	Score A(3,8,10)	Coverage A(3,8,10)	# Peptides A(3,8,10)	# PSM A(3,8,10)	# AAs	MW [kDa]	calc. pI
		191620F_141800_eq	GO:0003676:Molecular Function:nucleic acid binding; IPR000504:RNA recognition motif domain;	36.56	1	16	16	97	423.164	36.56	32	97	413	40.3944	8.88037
	GFGFVTFK	1	1	1	191620F_141800_eq		902.477	High	2.9179	0							0
		Accession	Description	ΣCoverage	Σ# Proteins	Σ# Unique Peptides	Σ# Peptides	Σ# PSMs	Score A(3,8,10)	Coverage A(3,8,10)	# Peptides A(3,8,10)	# PSM A(3,8,10)	# AAs	MW [kDa]	calc. pI
		191620F_141800_eq	GO:0003676:Molecular Function:nucleic acid binding; IPR000504:RNA recognition motif domain;	36.56	1	16	16	97	423.164	36.56	32	97	413	40.3944	8.88037
	DDTDEDMLR	2	1	1	191620F_141800_eq		1109.44				High	1.84502	0				0
		Accession	Description	ΣCoverage	Σ# Proteins	Σ# Unique Peptides	Σ# Peptides	Σ# PSMs	Score A(3,8,10)	Coverage A(3,8,10)	# Peptides A(3,8,10)	# PSM A(3,8,10)	# AAs	MW [kDa]	calc. pI
		191620F_141800_eq	GO:0003676:Molecular Function:nucleic acid binding; IPR000504:RNA recognition motif domain;	36.56	1	16	16	97	423.164	36.56	32	97	413	40.3944	8.88037
	YGTIESVDVMTDKDTGK	1	1	1	191620F_141800_eq	S6(Phospho)	1938.83				High	1.7809	0				1
		Accession	Description	ΣCoverage	Σ# Proteins	Σ# Unique Peptides	Σ# Peptides	Σ# PSMs	Score A(3,8,10)	Coverage A(3,8,10)	# Peptides A(3,8,10)	# PSM A(3,8,10)	# AAs	MW [kDa]	calc. pI
		191620F_141800_eq	GO:0003676:Molecular Function:nucleic acid binding; IPR000504:RNA recognition motif domain;	36.56	1	16	16	97	423.164	36.56	32	97	413	40.3944	8.88037
	AHFGQHGEIVDVVVMRDPNSR	5	1	1	191620F_141800_eq		2363.17							High	6.66927	0	1
		Accession	Description	ΣCoverage	Σ# Proteins	Σ# Unique Peptides	Σ# Peptides	Σ# PSMs	Score A(3,8,10)	Coverage A(3,8,10)	# Peptides A(3,8,10)	# PSM A(3,8,10)	# AAs	MW [kDa]	calc. pI
		191620F_141800_eq	GO:0003676:Molecular Function:nucleic acid binding; IPR000504:RNA recognition motif domain;	36.56	1	16	16	97	423.164	36.56	32	97	413	40.3944	8.88037
	YGTIESVDVMTDKDTGKK	1	1	1	191620F_141800_eq		1986.97							High	6.22412	0	2
		Accession	Description	ΣCoverage	Σ# Proteins	Σ# Unique Peptides	Σ# Peptides	Σ# PSMs	Score A(3,8,10)	Coverage A(3,8,10)	# Peptides A(3,8,10)	# PSM A(3,8,10)	# AAs	MW [kDa]	calc. pI
		191620F_141800_eq	GO:0003676:Molecular Function:nucleic acid binding; IPR000504:RNA recognition motif domain;	36.56	1	16	16	97	423.164	36.56	32	97	413	40.3944	8.88037
	YGTIESVDVMTDKDTGKK	2	1	1	191620F_141800_eq	T11(Phospho)	2066.92							High	5.00308	0	2
		Accession	Description	ΣCoverage	Σ# Proteins	Σ# Unique Peptides	Σ# Peptides	Σ# PSMs	Score A(3,8,10)	Coverage A(3,8,10)	# Peptides A(3,8,10)	# PSM A(3,8,10)	# AAs	MW [kDa]	calc. pI
		191620F_141800_eq	GO:0003676:Molecular Function:nucleic acid binding; IPR000504:RNA recognition motif domain;	36.56	1	16	16	97	423.164	36.56	32	97	413	40.3944	8.88037
Bb155430R	GO:0006006:Biological Process:glucose metabolic process;GO:0055114:Biological Process:oxidation-reduction process;GO:0008943:Molecular Function:glyceraldehyde-3-phosphate dehydrogenase activity;GO:0016620:Molecular Function:oxidoreductase activity, acting on the aldehyde or oxo group of donors, NAD or NADP as acceptor; IPR006424:Glyceraldehyde-3-phosphate dehydrogenase, type I;IPR020828:Glycerald…	34.13	1	9	9	15	54.8477	34.13	15	15	334	35.9312	6.56592
	Sequence	# PSMs	# Proteins	# Protein Groups	Protein Group Accessions	Modifications	MH+ [Da]	A3	XCorr A3	Probability A3	A8	XCorr A8	Probability A8	A10	XCorr A10	Probability A10	# Missed Cleavages
	DAGAEYIVESTGVFTTIAK	2	1	1	155430R_201130_eq		1971.99	High	5.98415	0	High	3.07579	0				0
		Accession	Description	ΣCoverage	Σ# Proteins	Σ# Unique Peptides	Σ# Peptides	Σ# PSMs	Score A(3,8,10)	Coverage A(3,8,10)	# Peptides A(3,8,10)	# PSM A(3,8,10)	# AAs	MW [kDa]	calc. pI
		155430R_201130_eq	GO:0006006:Biological Process:glucose metabolic process;GO:0055114:Biological Process:oxidation-reduction process;GO:0008943:Molecular Function:glyceraldehyde-3-phosphate dehydrogenase activity;GO:0016620:Molecular Function:oxidoreductase activity, acting on the aldehyde or oxo group of donors, NAD or NADP as acceptor; IPR006424:Glyceraldehyde-3-phosphate dehydrogenase, type I;IPR020828:Glycerald…	34.13	1	9	9	15	54.8477	34.13	15	15	334	35.9312	6.56592
	FKGELAADADSSSLVVNGK	2	1	1	155430R_201130_eq		1907.97	High	4.05088	0				High	5.06267	0	1
		Accession	Description	ΣCoverage	Σ# Proteins	Σ# Unique Peptides	Σ# Peptides	Σ# PSMs	Score A(3,8,10)	Coverage A(3,8,10)	# Peptides A(3,8,10)	# PSM A(3,8,10)	# AAs	MW [kDa]	calc. pI
		155430R_201130_eq	GO:0006006:Biological Process:glucose metabolic process;GO:0055114:Biological Process:oxidation-reduction process;GO:0008943:Molecular Function:glyceraldehyde-3-phosphate dehydrogenase activity;GO:0016620:Molecular Function:oxidoreductase activity, acting on the aldehyde or oxo group of donors, NAD or NADP as acceptor; IPR006424:Glyceraldehyde-3-phosphate dehydrogenase, type I;IPR020828:Glycerald…	34.13	1	9	9	15	54.8477	34.13	15	15	334	35.9312	6.56592
	VVDLIQYMTTKE	1	1	1	155430R_201130_eq		1439.75	High	4.04553	0							1
		Accession	Description	ΣCoverage	Σ# Proteins	Σ# Unique Peptides	Σ# Peptides	Σ# PSMs	Score A(3,8,10)	Coverage A(3,8,10)	# Peptides A(3,8,10)	# PSM A(3,8,10)	# AAs	MW [kDa]	calc. pI
		155430R_201130_eq	GO:0006006:Biological Process:glucose metabolic process;GO:0055114:Biological Process:oxidation-reduction process;GO:0008943:Molecular Function:glyceraldehyde-3-phosphate dehydrogenase activity;GO:0016620:Molecular Function:oxidoreductase activity, acting on the aldehyde or oxo group of donors, NAD or NADP as acceptor; IPR006424:Glyceraldehyde-3-phosphate dehydrogenase, type I;IPR020828:Glycerald…	34.13	1	9	9	15	54.8477	34.13	15	15	334	35.9312	6.56592
	GELAADADSSSLVVNGK	2	1	1	155430R_201130_eq		1632.81	High	3.79257	0	High	1.92997	0				0
		Accession	Description	ΣCoverage	Σ# Proteins	Σ# Unique Peptides	Σ# Peptides	Σ# PSMs	Score A(3,8,10)	Coverage A(3,8,10)	# Peptides A(3,8,10)	# PSM A(3,8,10)	# AAs	MW [kDa]	calc. pI
		155430R_201130_eq	GO:0006006:Biological Process:glucose metabolic process;GO:0055114:Biological Process:oxidation-reduction process;GO:0008943:Molecular Function:glyceraldehyde-3-phosphate dehydrogenase activity;GO:0016620:Molecular Function:oxidoreductase activity, acting on the aldehyde or oxo group of donors, NAD or NADP as acceptor; IPR006424:Glyceraldehyde-3-phosphate dehydrogenase, type I;IPR020828:Glycerald…	34.13	1	9	9	15	54.8477	34.13	15	15	334	35.9312	6.56592
	VVDLIQYMTTK	1	1	1	155430R_201130_eq		1310.7	High	3.71363	0							0
		Accession	Description	ΣCoverage	Σ# Proteins	Σ# Unique Peptides	Σ# Peptides	Σ# PSMs	Score A(3,8,10)	Coverage A(3,8,10)	# Peptides A(3,8,10)	# PSM A(3,8,10)	# AAs	MW [kDa]	calc. pI
		155430R_201130_eq	GO:0006006:Biological Process:glucose metabolic process;GO:0055114:Biological Process:oxidation-reduction process;GO:0008943:Molecular Function:glyceraldehyde-3-phosphate dehydrogenase activity;GO:0016620:Molecular Function:oxidoreductase activity, acting on the aldehyde or oxo group of donors, NAD or NADP as acceptor; IPR006424:Glyceraldehyde-3-phosphate dehydrogenase, type I;IPR020828:Glycerald…	34.13	1	9	9	15	54.8477	34.13	15	15	334	35.9312	6.56592
	VINDNFGIEEGLMTTVHAFTATQK	2	1	1	155430R_201130_eq		2636.3	High	3.5153	0				High	6.47512	0	0
		Accession	Description	ΣCoverage	Σ# Proteins	Σ# Unique Peptides	Σ# Peptides	Σ# PSMs	Score A(3,8,10)	Coverage A(3,8,10)	# Peptides A(3,8,10)	# PSM A(3,8,10)	# AAs	MW [kDa]	calc. pI
		155430R_201130_eq	GO:0006006:Biological Process:glucose metabolic process;GO:0055114:Biological Process:oxidation-reduction process;GO:0008943:Molecular Function:glyceraldehyde-3-phosphate dehydrogenase activity;GO:0016620:Molecular Function:oxidoreductase activity, acting on the aldehyde or oxo group of donors, NAD or NADP as acceptor; IPR006424:Glyceraldehyde-3-phosphate dehydrogenase, type I;IPR020828:Glycerald…	34.13	1	9	9	15	54.8477	34.13	15	15	334	35.9312	6.56592
	VPVPDVSVVDLTCR	2	1	1	155430R_201130_eq	C13(Carbamidomethyl)	1555.81	High	3.21805	0	High	1.90444	0				0
		Accession	Description	ΣCoverage	Σ# Proteins	Σ# Unique Peptides	Σ# Peptides	Σ# PSMs	Score A(3,8,10)	Coverage A(3,8,10)	# Peptides A(3,8,10)	# PSM A(3,8,10)	# AAs	MW [kDa]	calc. pI
		155430R_201130_eq	GO:0006006:Biological Process:glucose metabolic process;GO:0055114:Biological Process:oxidation-reduction process;GO:0008943:Molecular Function:glyceraldehyde-3-phosphate dehydrogenase activity;GO:0016620:Molecular Function:oxidoreductase activity, acting on the aldehyde or oxo group of donors, NAD or NADP as acceptor; IPR006424:Glyceraldehyde-3-phosphate dehydrogenase, type I;IPR020828:Glycerald…	34.13	1	9	9	15	54.8477	34.13	15	15	334	35.9312	6.56592
	GAGQNIIPASTGAAK	1	1	1	155430R_201130_eq		1355.73	High	3.20904	0							0
		Accession	Description	ΣCoverage	Σ# Proteins	Σ# Unique Peptides	Σ# Peptides	Σ# PSMs	Score A(3,8,10)	Coverage A(3,8,10)	# Peptides A(3,8,10)	# PSM A(3,8,10)	# AAs	MW [kDa]	calc. pI
		155430R_201130_eq	GO:0006006:Biological Process:glucose metabolic process;GO:0055114:Biological Process:oxidation-reduction process;GO:0008943:Molecular Function:glyceraldehyde-3-phosphate dehydrogenase activity;GO:0016620:Molecular Function:oxidoreductase activity, acting on the aldehyde or oxo group of donors, NAD or NADP as acceptor; IPR006424:Glyceraldehyde-3-phosphate dehydrogenase, type I;IPR020828:Glycerald…	34.13	1	9	9	15	54.8477	34.13	15	15	334	35.9312	6.56592
	AGIALTNNFVK	2	1	1	155430R_201130_eq		1147.65	High	3.06154	0	High	1.80896	0				0
		Accession	Description	ΣCoverage	Σ# Proteins	Σ# Unique Peptides	Σ# Peptides	Σ# PSMs	Score A(3,8,10)	Coverage A(3,8,10)	# Peptides A(3,8,10)	# PSM A(3,8,10)	# AAs	MW [kDa]	calc. pI
		155430R_201130_eq	GO:0006006:Biological Process:glucose metabolic process;GO:0055114:Biological Process:oxidation-reduction process;GO:0008943:Molecular Function:glyceraldehyde-3-phosphate dehydrogenase activity;GO:0016620:Molecular Function:oxidoreductase activity, acting on the aldehyde or oxo group of donors, NAD or NADP as acceptor; IPR006424:Glyceraldehyde-3-phosphate dehydrogenase, type I;IPR020828:Glycerald…	34.13	1	9	9	15	54.8477	34.13	15	15	334	35.9312	6.56592
Bb134740R	GO:0003676:Molecular Function:nucleic acid binding; IPR000504:RNA recognition motif domain;	28.16	1	8	8	13	52.9354	28.16	11	13	309	34.6456	8.14795
	Sequence	# PSMs	# Proteins	# Protein Groups	Protein Group Accessions	Modifications	MH+ [Da]	A3	XCorr A3	Probability A3	A8	XCorr A8	Probability A8	A10	XCorr A10	Probability A10	# Missed Cleavages
	DLKDYFAQYGDIEDCTIK	3	1	1	134740R_245220_eq	C15(Carbamidomethyl)	2194	High	5.17197	0				High	6.41079	0	1
		Accession	Description	ΣCoverage	Σ# Proteins	Σ# Unique Peptides	Σ# Peptides	Σ# PSMs	Score A(3,8,10)	Coverage A(3,8,10)	# Peptides A(3,8,10)	# PSM A(3,8,10)	# AAs	MW [kDa]	calc. pI
		134740R_245220_eq	GO:0003676:Molecular Function:nucleic acid binding; IPR000504:RNA recognition motif domain;	28.16	1	8	8	13	52.9354	28.16	11	13	309	34.6456	8.14795
	IFVGGLNPDYPDEDLK	2	1	1	134740R_245220_eq		1791.88	High	4.65118	0							0
		Accession	Description	ΣCoverage	Σ# Proteins	Σ# Unique Peptides	Σ# Peptides	Σ# PSMs	Score A(3,8,10)	Coverage A(3,8,10)	# Peptides A(3,8,10)	# PSM A(3,8,10)	# AAs	MW [kDa]	calc. pI
		134740R_245220_eq	GO:0003676:Molecular Function:nucleic acid binding; IPR000504:RNA recognition motif domain;	28.16	1	8	8	13	52.9354	28.16	11	13	309	34.6456	8.14795
	DYFAQYGDIEDCTIK	2	1	1	134740R_245220_eq	C12(Carbamidomethyl)	1837.8	High	4.40609	0	High	1.88415	0				0
		Accession	Description	ΣCoverage	Σ# Proteins	Σ# Unique Peptides	Σ# Peptides	Σ# PSMs	Score A(3,8,10)	Coverage A(3,8,10)	# Peptides A(3,8,10)	# PSM A(3,8,10)	# AAs	MW [kDa]	calc. pI
		134740R_245220_eq	GO:0003676:Molecular Function:nucleic acid binding; IPR000504:RNA recognition motif domain;	28.16	1	8	8	13	52.9354	28.16	11	13	309	34.6456	8.14795
	IFVGGLNPDYPDEDLKAYFSK	2	1	1	134740R_245220_eq		2388.18	High	3.79069	0				High	5.43254	0	1
		Accession	Description	ΣCoverage	Σ# Proteins	Σ# Unique Peptides	Σ# Peptides	Σ# PSMs	Score A(3,8,10)	Coverage A(3,8,10)	# Peptides A(3,8,10)	# PSM A(3,8,10)	# AAs	MW [kDa]	calc. pI
		134740R_245220_eq	GO:0003676:Molecular Function:nucleic acid binding; IPR000504:RNA recognition motif domain;	28.16	1	8	8	13	52.9354	28.16	11	13	309	34.6456	8.14795
	MFVGGLSWETTEK	1	1	1	134740R_245220_eq		1484.71	High	3.492	0							0
		Accession	Description	ΣCoverage	Σ# Proteins	Σ# Unique Peptides	Σ# Peptides	Σ# PSMs	Score A(3,8,10)	Coverage A(3,8,10)	# Peptides A(3,8,10)	# PSM A(3,8,10)	# AAs	MW [kDa]	calc. pI
		134740R_245220_eq	GO:0003676:Molecular Function:nucleic acid binding; IPR000504:RNA recognition motif domain;	28.16	1	8	8	13	52.9354	28.16	11	13	309	34.6456	8.14795
	GFCFITFDSEK	1	1	1	134740R_245220_eq	C3(Carbamidomethyl)	1350.6	High	3.2129	0							0
		Accession	Description	ΣCoverage	Σ# Proteins	Σ# Unique Peptides	Σ# Peptides	Σ# PSMs	Score A(3,8,10)	Coverage A(3,8,10)	# Peptides A(3,8,10)	# PSM A(3,8,10)	# AAs	MW [kDa]	calc. pI
		134740R_245220_eq	GO:0003676:Molecular Function:nucleic acid binding; IPR000504:RNA recognition motif domain;	28.16	1	8	8	13	52.9354	28.16	11	13	309	34.6456	8.14795
	NQWGGGGGYGYR	1	1	1	134740R_245220_eq		1271.55				High	2.0539	0				0
		Accession	Description	ΣCoverage	Σ# Proteins	Σ# Unique Peptides	Σ# Peptides	Σ# PSMs	Score A(3,8,10)	Coverage A(3,8,10)	# Peptides A(3,8,10)	# PSM A(3,8,10)	# AAs	MW [kDa]	calc. pI
		134740R_245220_eq	GO:0003676:Molecular Function:nucleic acid binding; IPR000504:RNA recognition motif domain;	28.16	1	8	8	13	52.9354	28.16	11	13	309	34.6456	8.14795
	VLAKPVHTLDGR	1	1	1	134740R_245220_eq		1305.76							High	4.0595	0	0
		Accession	Description	ΣCoverage	Σ# Proteins	Σ# Unique Peptides	Σ# Peptides	Σ# PSMs	Score A(3,8,10)	Coverage A(3,8,10)	# Peptides A(3,8,10)	# PSM A(3,8,10)	# AAs	MW [kDa]	calc. pI
		134740R_245220_eq	GO:0003676:Molecular Function:nucleic acid binding; IPR000504:RNA recognition motif domain;	28.16	1	8	8	13	52.9354	28.16	11	13	309	34.6456	8.14795
Bb131870R	GO:0003676:Molecular Function:nucleic acid binding;GO:0003723:Molecular Function:RNA binding; IPR000504:RNA recognition motif domain;IPR002343:Paraneoplastic encephalomyelitis antigen;	26.17	1	6	6	9	35.1008	26.17	8	9	386	42.0744	7.92822
	Sequence	# PSMs	# Proteins	# Protein Groups	Protein Group Accessions	Modifications	MH+ [Da]	A3	XCorr A3	Probability A3	A8	XCorr A8	Probability A8	A10	XCorr A10	Probability A10	# Missed Cleavages
	GLTPNTTDQDLINLCSPYGK	2	1	1	131870R_301250_in	C15(Carbamidomethyl)	2207.06	High	4.35385	0	High	1.95134	0				0
		Accession	Description	ΣCoverage	Σ# Proteins	Σ# Unique Peptides	Σ# Peptides	Σ# PSMs	Score A(3,8,10)	Coverage A(3,8,10)	# Peptides A(3,8,10)	# PSM A(3,8,10)	# AAs	MW [kDa]	calc. pI
		131870R_301250_in	GO:0003676:Molecular Function:nucleic acid binding;GO:0003723:Molecular Function:RNA binding; IPR000504:RNA recognition motif domain;IPR002343:Paraneoplastic encephalomyelitis antigen;	26.17	1	6	6	9	35.1008	26.17	8	9	386	42.0744	7.92822
	QQEQDPTNLYISNLPR	1	1	1	131870R_301250_in		1915.95	High	4.20567	0							0
		Accession	Description	ΣCoverage	Σ# Proteins	Σ# Unique Peptides	Σ# Peptides	Σ# PSMs	Score A(3,8,10)	Coverage A(3,8,10)	# Peptides A(3,8,10)	# PSM A(3,8,10)	# AAs	MW [kDa]	calc. pI
		131870R_301250_in	GO:0003676:Molecular Function:nucleic acid binding;GO:0003723:Molecular Function:RNA binding; IPR000504:RNA recognition motif domain;IPR002343:Paraneoplastic encephalomyelitis antigen;	26.17	1	6	6	9	35.1008	26.17	8	9	386	42.0744	7.92822
	GYGFVDFESPGAAQK	1	1	1	131870R_301250_in		1572.73	High	4.17634	0							0
		Accession	Description	ΣCoverage	Σ# Proteins	Σ# Unique Peptides	Σ# Peptides	Σ# PSMs	Score A(3,8,10)	Coverage A(3,8,10)	# Peptides A(3,8,10)	# PSM A(3,8,10)	# AAs	MW [kDa]	calc. pI
		131870R_301250_in	GO:0003676:Molecular Function:nucleic acid binding;GO:0003723:Molecular Function:RNA binding; IPR000504:RNA recognition motif domain;IPR002343:Paraneoplastic encephalomyelitis antigen;	26.17	1	6	6	9	35.1008	26.17	8	9	386	42.0744	7.92822
	AVQALQAQGVLAQMAK	3	1	1	131870R_301250_in		1626.9	High	4.13257	0	High	2.26366	0				0
		Accession	Description	ΣCoverage	Σ# Proteins	Σ# Unique Peptides	Σ# Peptides	Σ# PSMs	Score A(3,8,10)	Coverage A(3,8,10)	# Peptides A(3,8,10)	# PSM A(3,8,10)	# AAs	MW [kDa]	calc. pI
		131870R_301250_in	GO:0003676:Molecular Function:nucleic acid binding;GO:0003723:Molecular Function:RNA binding; IPR000504:RNA recognition motif domain;IPR002343:Paraneoplastic encephalomyelitis antigen;	26.17	1	6	6	9	35.1008	26.17	8	9	386	42.0744	7.92822
	MDSTEQCEAIINK	1	1	1	131870R_301250_in	C7(Carbamidomethyl)	1538.68	High	4.11464	0							0
		Accession	Description	ΣCoverage	Σ# Proteins	Σ# Unique Peptides	Σ# Peptides	Σ# PSMs	Score A(3,8,10)	Coverage A(3,8,10)	# Peptides A(3,8,10)	# PSM A(3,8,10)	# AAs	MW [kDa]	calc. pI
		131870R_301250_in	GO:0003676:Molecular Function:nucleic acid binding;GO:0003723:Molecular Function:RNA binding; IPR000504:RNA recognition motif domain;IPR002343:Paraneoplastic encephalomyelitis antigen;	26.17	1	6	6	9	35.1008	26.17	8	9	386	42.0744	7.92822
	SMTEHDLESMLAPHGTVVSTR	1	1	1	131870R_301250_in		2298.09							High	5.84319	0	0
		Accession	Description	ΣCoverage	Σ# Proteins	Σ# Unique Peptides	Σ# Peptides	Σ# PSMs	Score A(3,8,10)	Coverage A(3,8,10)	# Peptides A(3,8,10)	# PSM A(3,8,10)	# AAs	MW [kDa]	calc. pI
		131870R_301250_in	GO:0003676:Molecular Function:nucleic acid binding;GO:0003723:Molecular Function:RNA binding; IPR000504:RNA recognition motif domain;IPR002343:Paraneoplastic encephalomyelitis antigen;	26.17	1	6	6	9	35.1008	26.17	8	9	386	42.0744	7.92822
Bb025970R	GO:0005524:Molecular Function:ATP binding; IPR004000:Actin-like;IPR004001:Actin, conserved site;IPR020902:Actin/actin-like conserved site;	26.06	24	5	5	6	26.5411	26.06	6	6	376	41.7608	5.47803
	Sequence	# PSMs	# Proteins	# Protein Groups	Protein Group Accessions	Modifications	MH+ [Da]	A3	XCorr A3	Probability A3	A8	XCorr A8	Probability A8	A10	XCorr A10	Probability A10	# Missed Cleavages
	DLYANTVLSGGTTMFPGIADR	2	4	1	025970R_298520_eq		2199.07	High	5.22688	0	High	2.45697	0				0
		Accession	Description	ΣCoverage	Σ# Proteins	Σ# Unique Peptides	Σ# Peptides	Σ# PSMs	Score A(3,8,10)	Coverage A(3,8,10)	# Peptides A(3,8,10)	# PSM A(3,8,10)	# AAs	MW [kDa]	calc. pI
		025970R_298520_eq	GO:0005524:Molecular Function:ATP binding; IPR004000:Actin-like;IPR004001:Actin, conserved site;IPR020902:Actin/actin-like conserved site;	26.06	24	5	5	6	26.5411	26.06	6	6	376	41.7608	5.47803
	SYELPDGQVITIGNER	1	24	1	025970R_298520_eq		1790.89	High	4.05849	0							0
		Accession	Description	ΣCoverage	Σ# Proteins	Σ# Unique Peptides	Σ# Peptides	Σ# PSMs	Score A(3,8,10)	Coverage A(3,8,10)	# Peptides A(3,8,10)	# PSM A(3,8,10)	# AAs	MW [kDa]	calc. pI
		025970R_298520_eq	GO:0005524:Molecular Function:ATP binding; IPR004000:Actin-like;IPR004001:Actin, conserved site;IPR020902:Actin/actin-like conserved site;	26.06	24	5	5	6	26.5411	26.06	6	6	376	41.7608	5.47803
	TTGIVLDSGDGVSHTVPIYEGYALPHAILR	1	4	1	025970R_298520_eq		3151.64							High	5.94362	0	0
		Accession	Description	ΣCoverage	Σ# Proteins	Σ# Unique Peptides	Σ# Peptides	Σ# PSMs	Score A(3,8,10)	Coverage A(3,8,10)	# Peptides A(3,8,10)	# PSM A(3,8,10)	# AAs	MW [kDa]	calc. pI
		025970R_298520_eq	GO:0005524:Molecular Function:ATP binding; IPR004000:Actin-like;IPR004001:Actin, conserved site;IPR020902:Actin/actin-like conserved site;	26.06	24	5	5	6	26.5411	26.06	6	6	376	41.7608	5.47803
	QEYDESGPSIVHR	1	10	1	025970R_298520_eq		1516.7							High	4.68325	0	0
		Accession	Description	ΣCoverage	Σ# Proteins	Σ# Unique Peptides	Σ# Peptides	Σ# PSMs	Score A(3,8,10)	Coverage A(3,8,10)	# Peptides A(3,8,10)	# PSM A(3,8,10)	# AAs	MW [kDa]	calc. pI
		025970R_298520_eq	GO:0005524:Molecular Function:ATP binding; IPR004000:Actin-like;IPR004001:Actin, conserved site;IPR020902:Actin/actin-like conserved site;	26.06	24	5	5	6	26.5411	26.06	6	6	376	41.7608	5.47803
	VAPEEHPVLLTEAPLNPK	1	7	1	025970R_298520_eq		1954.06							High	4.17192	0	0
		Accession	Description	ΣCoverage	Σ# Proteins	Σ# Unique Peptides	Σ# Peptides	Σ# PSMs	Score A(3,8,10)	Coverage A(3,8,10)	# Peptides A(3,8,10)	# PSM A(3,8,10)	# AAs	MW [kDa]	calc. pI
		025970R_298520_eq	GO:0005524:Molecular Function:ATP binding; IPR004000:Actin-like;IPR004001:Actin, conserved site;IPR020902:Actin/actin-like conserved site;	26.06	24	5	5	6	26.5411	26.06	6	6	376	41.7608	5.47803
Bb012220F	GO:0005515:Molecular Function:protein binding; IPR001680:WD40 repeat;IPR011046:WD40 repeat-like-containing domain;IPR017986:WD40-repeat-containing domain;IPR019775:WD40 repeat, conserved site;IPR019781:WD40 repeat, subgroup;IPR019782:WD40 repeat 2;IPR020472:G-protein beta WD-40 repeat;	21.75	1	5	5	7	23.6623	21.75	7	7	331	36.0128	5.69385
	Sequence	# PSMs	# Proteins	# Protein Groups	Protein Group Accessions	Modifications	MH+ [Da]	A3	XCorr A3	Probability A3	A8	XCorr A8	Probability A8	A10	XCorr A10	Probability A10	# Missed Cleavages
	FSPDGELYASGSEDGTLR	2	1	1	012220F_103560_eq		1900.85	High	3.94763	0	High	2.49512	0				0
		Accession	Description	ΣCoverage	Σ# Proteins	Σ# Unique Peptides	Σ# Peptides	Σ# PSMs	Score A(3,8,10)	Coverage A(3,8,10)	# Peptides A(3,8,10)	# PSM A(3,8,10)	# AAs	MW [kDa]	calc. pI
		012220F_103560_eq	GO:0005515:Molecular Function:protein binding; IPR001680:WD40 repeat;IPR011046:WD40 repeat-like-containing domain;IPR017986:WD40-repeat-containing domain;IPR019775:WD40 repeat, conserved site;IPR019781:WD40 repeat, subgroup;IPR019782:WD40 repeat 2;IPR020472:G-protein beta WD-40 repeat;	21.75	1	5	5	7	23.6623	21.75	7	7	331	36.0128	5.69385
	GAVWGATLNDDATR	2	1	1	012220F_103560_eq		1446.7	High	3.77318	0	High	1.96629	0				0
		Accession	Description	ΣCoverage	Σ# Proteins	Σ# Unique Peptides	Σ# Peptides	Σ# PSMs	Score A(3,8,10)	Coverage A(3,8,10)	# Peptides A(3,8,10)	# PSM A(3,8,10)	# AAs	MW [kDa]	calc. pI
		012220F_103560_eq	GO:0005515:Molecular Function:protein binding; IPR001680:WD40 repeat;IPR011046:WD40 repeat-like-containing domain;IPR017986:WD40-repeat-containing domain;IPR019775:WD40 repeat, conserved site;IPR019781:WD40 repeat, subgroup;IPR019782:WD40 repeat 2;IPR020472:G-protein beta WD-40 repeat;	21.75	1	5	5	7	23.6623	21.75	7	7	331	36.0128	5.69385
	FDYETGSELESYK	1	1	1	012220F_103560_eq		1567.68	High	3.52133	0							0
		Accession	Description	ΣCoverage	Σ# Proteins	Σ# Unique Peptides	Σ# Peptides	Σ# PSMs	Score A(3,8,10)	Coverage A(3,8,10)	# Peptides A(3,8,10)	# PSM A(3,8,10)	# AAs	MW [kDa]	calc. pI
		012220F_103560_eq	GO:0005515:Molecular Function:protein binding; IPR001680:WD40 repeat;IPR011046:WD40 repeat-like-containing domain;IPR017986:WD40-repeat-containing domain;IPR019775:WD40 repeat, conserved site;IPR019781:WD40 repeat, subgroup;IPR019782:WD40 repeat 2;IPR020472:G-protein beta WD-40 repeat;	21.75	1	5	5	7	23.6623	21.75	7	7	331	36.0128	5.69385
	GSYVIGGEDFK	1	1	1	012220F_103560_eq		1171.56	High	2.92766	0							0
		Accession	Description	ΣCoverage	Σ# Proteins	Σ# Unique Peptides	Σ# Peptides	Σ# PSMs	Score A(3,8,10)	Coverage A(3,8,10)	# Peptides A(3,8,10)	# PSM A(3,8,10)	# AAs	MW [kDa]	calc. pI
		012220F_103560_eq	GO:0005515:Molecular Function:protein binding; IPR001680:WD40 repeat;IPR011046:WD40 repeat-like-containing domain;IPR017986:WD40-repeat-containing domain;IPR019775:WD40 repeat, conserved site;IPR019781:WD40 repeat, subgroup;IPR019782:WD40 repeat 2;IPR020472:G-protein beta WD-40 repeat;	21.75	1	5	5	7	23.6623	21.75	7	7	331	36.0128	5.69385
	VWDAVSGEETATFSHK	1	1	1	012220F_103560_eq		1763.82							High	5.03112	0	0
		Accession	Description	ΣCoverage	Σ# Proteins	Σ# Unique Peptides	Σ# Peptides	Σ# PSMs	Score A(3,8,10)	Coverage A(3,8,10)	# Peptides A(3,8,10)	# PSM A(3,8,10)	# AAs	MW [kDa]	calc. pI
		012220F_103560_eq	GO:0005515:Molecular Function:protein binding; IPR001680:WD40 repeat;IPR011046:WD40 repeat-like-containing domain;IPR017986:WD40-repeat-containing domain;IPR019775:WD40 repeat, conserved site;IPR019781:WD40 repeat, subgroup;IPR019782:WD40 repeat 2;IPR020472:G-protein beta WD-40 repeat;	21.75	1	5	5	7	23.6623	21.75	7	7	331	36.0128	5.69385
Bb177810F	GO:0003676:Molecular Function:nucleic acid binding; IPR000504:RNA recognition motif domain;	20.47	1	6	6	9	35.7078	20.47	9	9	425	46.0045	8.93896
	Sequence	# PSMs	# Proteins	# Protein Groups	Protein Group Accessions	Modifications	MH+ [Da]	A3	XCorr A3	Probability A3	A8	XCorr A8	Probability A8	A10	XCorr A10	Probability A10	# Missed Cleavages
	IFVGGLSANTVLEDVK	1	1	1	177810F_001910_eq		1661.91	High	4.68923	0							0
		Accession	Description	ΣCoverage	Σ# Proteins	Σ# Unique Peptides	Σ# Peptides	Σ# PSMs	Score A(3,8,10)	Coverage A(3,8,10)	# Peptides A(3,8,10)	# PSM A(3,8,10)	# AAs	MW [kDa]	calc. pI
		177810F_001910_eq	GO:0003676:Molecular Function:nucleic acid binding; IPR000504:RNA recognition motif domain;	20.47	1	6	6	9	35.7078	20.47	9	9	425	46.0045	8.93896
	MFIGGLSWQTTADSLR	2	1	1	177810F_001910_eq		1782.88	High	4.44429	0	High	2.80223	0				0
		Accession	Description	ΣCoverage	Σ# Proteins	Σ# Unique Peptides	Σ# Peptides	Σ# PSMs	Score A(3,8,10)	Coverage A(3,8,10)	# Peptides A(3,8,10)	# PSM A(3,8,10)	# AAs	MW [kDa]	calc. pI
		177810F_001910_eq	GO:0003676:Molecular Function:nucleic acid binding; IPR000504:RNA recognition motif domain;	20.47	1	6	6	9	35.7078	20.47	9	9	425	46.0045	8.93896
	AYFADYGSVGPALRPAVAQTEPAR	2	1	1	177810F_001910_eq		2507.27	High	4.02985	0				High	4.99096	0	0
		Accession	Description	ΣCoverage	Σ# Proteins	Σ# Unique Peptides	Σ# Peptides	Σ# PSMs	Score A(3,8,10)	Coverage A(3,8,10)	# Peptides A(3,8,10)	# PSM A(3,8,10)	# AAs	MW [kDa]	calc. pI
		177810F_001910_eq	GO:0003676:Molecular Function:nucleic acid binding; IPR000504:RNA recognition motif domain;	20.47	1	6	6	9	35.7078	20.47	9	9	425	46.0045	8.93896
	KIFVGGLSANTVLEDVK	1	1	1	177810F_001910_eq		1790	High	3.78291	0							1
		Accession	Description	ΣCoverage	Σ# Proteins	Σ# Unique Peptides	Σ# Peptides	Σ# PSMs	Score A(3,8,10)	Coverage A(3,8,10)	# Peptides A(3,8,10)	# PSM A(3,8,10)	# AAs	MW [kDa]	calc. pI
		177810F_001910_eq	GO:0003676:Molecular Function:nucleic acid binding; IPR000504:RNA recognition motif domain;	20.47	1	6	6	9	35.7078	20.47	9	9	425	46.0045	8.93896
	GFGFVTFRDPASVDK	2	1	1	177810F_001910_eq		1642.82	High	3.08462	0				High	4.93043	0	1
		Accession	Description	ΣCoverage	Σ# Proteins	Σ# Unique Peptides	Σ# Peptides	Σ# PSMs	Score A(3,8,10)	Coverage A(3,8,10)	# Peptides A(3,8,10)	# PSM A(3,8,10)	# AAs	MW [kDa]	calc. pI
		177810F_001910_eq	GO:0003676:Molecular Function:nucleic acid binding; IPR000504:RNA recognition motif domain;	20.47	1	6	6	9	35.7078	20.47	9	9	425	46.0045	8.93896
	GFGFVTFESEDIVDK	1	1	1	177810F_001910_eq		1689.8	High	2.95331	0							0
		Accession	Description	ΣCoverage	Σ# Proteins	Σ# Unique Peptides	Σ# Peptides	Σ# PSMs	Score A(3,8,10)	Coverage A(3,8,10)	# Peptides A(3,8,10)	# PSM A(3,8,10)	# AAs	MW [kDa]	calc. pI
		177810F_001910_eq	GO:0003676:Molecular Function:nucleic acid binding; IPR000504:RNA recognition motif domain;	20.47	1	6	6	9	35.7078	20.47	9	9	425	46.0045	8.93896
Bb225980F HMGB1-Like	GO:0005634:Cellular Component:nucleus;GO:0003677:Molecular Function:DNA binding;GO:0005515:Molecular Function:protein binding; IPR000135:High mobility group, HMG1/HMG2, subgroup;IPR000910:High mobility group, HMG1/HMG2;IPR009071:High mobility group, superfamily;	19.73	1	6	6	7	27.9043	19.73	7	7	375	42.5572	5.08447
	Sequence	# PSMs	# Proteins	# Protein Groups	Protein Group Accessions	Modifications	MH+ [Da]	A3	XCorr A3	Probability A3	A8	XCorr A8	Probability A8	A10	XCorr A10	Probability A10	# Missed Cleavages
	SNTEYEEQNAILQK	2	1	1	225980F_048660_eq		1666.79	High	3.82573	0	High	2.24662	0				0
		Accession	Description	ΣCoverage	Σ# Proteins	Σ# Unique Peptides	Σ# Peptides	Σ# PSMs	Score A(3,8,10)	Coverage A(3,8,10)	# Peptides A(3,8,10)	# PSM A(3,8,10)	# AAs	MW [kDa]	calc. pI
		225980F_048660_eq	GO:0005634:Cellular Component:nucleus;GO:0003677:Molecular Function:DNA binding;GO:0005515:Molecular Function:protein binding; IPR000135:High mobility group, HMG1/HMG2, subgroup;IPR000910:High mobility group, HMG1/HMG2;IPR009071:High mobility group, superfamily;	19.73	1	6	6	7	27.9043	19.73	7	7	375	42.5572	5.08447
	ELEEYQQTEAYK	1	1	1	225980F_048660_eq		1530.7	High	3.39831	0							0
		Accession	Description	ΣCoverage	Σ# Proteins	Σ# Unique Peptides	Σ# Peptides	Σ# PSMs	Score A(3,8,10)	Coverage A(3,8,10)	# Peptides A(3,8,10)	# PSM A(3,8,10)	# AAs	MW [kDa]	calc. pI
		225980F_048660_eq	GO:0005634:Cellular Component:nucleus;GO:0003677:Molecular Function:DNA binding;GO:0005515:Molecular Function:protein binding; IPR000135:High mobility group, HMG1/HMG2, subgroup;IPR000910:High mobility group, HMG1/HMG2;IPR009071:High mobility group, superfamily;	19.73	1	6	6	7	27.9043	19.73	7	7	375	42.5572	5.08447
	NNNLALQQHLDALR	1	1	1	225980F_048660_eq		1619.86							High	5.00962	0	0
		Accession	Description	ΣCoverage	Σ# Proteins	Σ# Unique Peptides	Σ# Peptides	Σ# PSMs	Score A(3,8,10)	Coverage A(3,8,10)	# Peptides A(3,8,10)	# PSM A(3,8,10)	# AAs	MW [kDa]	calc. pI
		225980F_048660_eq	GO:0005634:Cellular Component:nucleus;GO:0003677:Molecular Function:DNA binding;GO:0005515:Molecular Function:protein binding; IPR000135:High mobility group, HMG1/HMG2, subgroup;IPR000910:High mobility group, HMG1/HMG2;IPR009071:High mobility group, superfamily;	19.73	1	6	6	7	27.9043	19.73	7	7	375	42.5572	5.08447
	QQYLDEAEKDKER	1	1	1	225980F_048660_eq		1651.79							High	4.86641	0	2
		Accession	Description	ΣCoverage	Σ# Proteins	Σ# Unique Peptides	Σ# Peptides	Σ# PSMs	Score A(3,8,10)	Coverage A(3,8,10)	# Peptides A(3,8,10)	# PSM A(3,8,10)	# AAs	MW [kDa]	calc. pI
		225980F_048660_eq	GO:0005634:Cellular Component:nucleus;GO:0003677:Molecular Function:DNA binding;GO:0005515:Molecular Function:protein binding; IPR000135:High mobility group, HMG1/HMG2, subgroup;IPR000910:High mobility group, HMG1/HMG2;IPR009071:High mobility group, superfamily;	19.73	1	6	6	7	27.9043	19.73	7	7	375	42.5572	5.08447
	KSNTEYEEQNAILQK	1	1	1	225980F_048660_eq		1794.89							High	4.44078	0	1
		Accession	Description	ΣCoverage	Σ# Proteins	Σ# Unique Peptides	Σ# Peptides	Σ# PSMs	Score A(3,8,10)	Coverage A(3,8,10)	# Peptides A(3,8,10)	# PSM A(3,8,10)	# AAs	MW [kDa]	calc. pI
		225980F_048660_eq	GO:0005634:Cellular Component:nucleus;GO:0003677:Molecular Function:DNA binding;GO:0005515:Molecular Function:protein binding; IPR000135:High mobility group, HMG1/HMG2, subgroup;IPR000910:High mobility group, HMG1/HMG2;IPR009071:High mobility group, superfamily;	19.73	1	6	6	7	27.9043	19.73	7	7	375	42.5572	5.08447
	LHNMILENPQQHESLIQQVR	1	1	1	225980F_048660_eq		2427.25							High	4.11681	0	0
		Accession	Description	ΣCoverage	Σ# Proteins	Σ# Unique Peptides	Σ# Peptides	Σ# PSMs	Score A(3,8,10)	Coverage A(3,8,10)	# Peptides A(3,8,10)	# PSM A(3,8,10)	# AAs	MW [kDa]	calc. pI
		225980F_048660_eq	GO:0005634:Cellular Component:nucleus;GO:0003677:Molecular Function:DNA binding;GO:0005515:Molecular Function:protein binding; IPR000135:High mobility group, HMG1/HMG2, subgroup;IPR000910:High mobility group, HMG1/HMG2;IPR009071:High mobility group, superfamily;	19.73	1	6	6	7	27.9043	19.73	7	7	375	42.5572	5.08447
Bb045680F	GO:0005622:Cellular Component:intracellular;GO:0005840:Cellular Component:ribosome;GO:0006412:Biological Process:translation;GO:0003735:Molecular Function:structural constituent of ribosome;GO:0003723:Molecular Function:RNA binding;GO:0015935:Cellular Component:small ribosomal subunit; IPR001351:Ribosomal protein S3, C-terminal;IPR004044:K Homology, type 2;IPR005703:Ribosomal protein S3, eukaryot…	19.7	1	4	4	6	20.4351	19.7	6	6	269	28.9342	9.5249
	Sequence	# PSMs	# Proteins	# Protein Groups	Protein Group Accessions	Modifications	MH+ [Da]	A3	XCorr A3	Probability A3	A8	XCorr A8	Probability A8	A10	XCorr A10	Probability A10	# Missed Cleavages
	FGFAEGTVELYAEK	2	1	1	045680F_114640_eq		1560.76	High	4.17028	0	High	1.85655	0				0
		Accession	Description	ΣCoverage	Σ# Proteins	Σ# Unique Peptides	Σ# Peptides	Σ# PSMs	Score A(3,8,10)	Coverage A(3,8,10)	# Peptides A(3,8,10)	# PSM A(3,8,10)	# AAs	MW [kDa]	calc. pI
		045680F_114640_eq	GO:0005622:Cellular Component:intracellular;GO:0005840:Cellular Component:ribosome;GO:0006412:Biological Process:translation;GO:0003735:Molecular Function:structural constituent of ribosome;GO:0003723:Molecular Function:RNA binding;GO:0015935:Cellular Component:small ribosomal subunit; IPR001351:Ribosomal protein S3, C-terminal;IPR004044:K Homology, type 2;IPR005703:Ribosomal protein S3, eukaryot…	19.7	1	4	4	6	20.4351	19.7	6	6	269	28.9342	9.5249
	FVDGLMIHSGEPANSYVDSAVR	2	1	1	045680F_114640_eq		2364.13	High	4.13412	0				High	5.20958	0	0
		Accession	Description	ΣCoverage	Σ# Proteins	Σ# Unique Peptides	Σ# Peptides	Σ# PSMs	Score A(3,8,10)	Coverage A(3,8,10)	# Peptides A(3,8,10)	# PSM A(3,8,10)	# AAs	MW [kDa]	calc. pI
		045680F_114640_eq	GO:0005622:Cellular Component:intracellular;GO:0005840:Cellular Component:ribosome;GO:0006412:Biological Process:translation;GO:0003735:Molecular Function:structural constituent of ribosome;GO:0003723:Molecular Function:RNA binding;GO:0015935:Cellular Component:small ribosomal subunit; IPR001351:Ribosomal protein S3, C-terminal;IPR004044:K Homology, type 2;IPR005703:Ribosomal protein S3, eukaryot…	19.7	1	4	4	6	20.4351	19.7	6	6	269	28.9342	9.5249
	TEIIILATR	1	1	1	045680F_114640_eq		1029.63	High	3.14924	0							0
		Accession	Description	ΣCoverage	Σ# Proteins	Σ# Unique Peptides	Σ# Peptides	Σ# PSMs	Score A(3,8,10)	Coverage A(3,8,10)	# Peptides A(3,8,10)	# PSM A(3,8,10)	# AAs	MW [kDa]	calc. pI
		045680F_114640_eq	GO:0005622:Cellular Component:intracellular;GO:0005840:Cellular Component:ribosome;GO:0006412:Biological Process:translation;GO:0003735:Molecular Function:structural constituent of ribosome;GO:0003723:Molecular Function:RNA binding;GO:0015935:Cellular Component:small ribosomal subunit; IPR001351:Ribosomal protein S3, C-terminal;IPR004044:K Homology, type 2;IPR005703:Ribosomal protein S3, eukaryot…	19.7	1	4	4	6	20.4351	19.7	6	6	269	28.9342	9.5249
	LLGGLAVR	1	1	1	045680F_114640_eq		798.52				High	1.91531	0				0
		Accession	Description	ΣCoverage	Σ# Proteins	Σ# Unique Peptides	Σ# Peptides	Σ# PSMs	Score A(3,8,10)	Coverage A(3,8,10)	# Peptides A(3,8,10)	# PSM A(3,8,10)	# AAs	MW [kDa]	calc. pI
		045680F_114640_eq	GO:0005622:Cellular Component:intracellular;GO:0005840:Cellular Component:ribosome;GO:0006412:Biological Process:translation;GO:0003735:Molecular Function:structural constituent of ribosome;GO:0003723:Molecular Function:RNA binding;GO:0015935:Cellular Component:small ribosomal subunit; IPR001351:Ribosomal protein S3, C-terminal;IPR004044:K Homology, type 2;IPR005703:Ribosomal protein S3, eukaryot…	19.7	1	4	4	6	20.4351	19.7	6	6	269	28.9342	9.5249
Bb236890R	GO:0003676:Molecular Function:nucleic acid binding; IPR000504:RNA recognition motif domain;	19.32	1	3	3	4	13.0343	19.32	4	4	207	21.4177	8.00146
	Sequence	# PSMs	# Proteins	# Protein Groups	Protein Group Accessions	Modifications	MH+ [Da]	A3	XCorr A3	Probability A3	A8	XCorr A8	Probability A8	A10	XCorr A10	Probability A10	# Missed Cleavages
	LFVGGLDFGTSETSLEEK	2	1	1	236890R_236920_in		1928.95	High	4.76801	0	High	2.21682	0				0
		Accession	Description	ΣCoverage	Σ# Proteins	Σ# Unique Peptides	Σ# Peptides	Σ# PSMs	Score A(3,8,10)	Coverage A(3,8,10)	# Peptides A(3,8,10)	# PSM A(3,8,10)	# AAs	MW [kDa]	calc. pI
		236890R_236920_in	GO:0003676:Molecular Function:nucleic acid binding; IPR000504:RNA recognition motif domain;	19.32	1	3	3	4	13.0343	19.32	4	4	207	21.4177	8.00146
	FSQFGTVTECK	1	1	1	236890R_236920_in	C10(Carbamidomethyl)	1303.6	High	3.07249	0							0
		Accession	Description	ΣCoverage	Σ# Proteins	Σ# Unique Peptides	Σ# Peptides	Σ# PSMs	Score A(3,8,10)	Coverage A(3,8,10)	# Peptides A(3,8,10)	# PSM A(3,8,10)	# AAs	MW [kDa]	calc. pI
		236890R_236920_in	GO:0003676:Molecular Function:nucleic acid binding; IPR000504:RNA recognition motif domain;	19.32	1	3	3	4	13.0343	19.32	4	4	207	21.4177	8.00146
	NAMQFQQLDGR	1	1	1	236890R_236920_in		1307.61	High	2.97697	0							0
		Accession	Description	ΣCoverage	Σ# Proteins	Σ# Unique Peptides	Σ# Peptides	Σ# PSMs	Score A(3,8,10)	Coverage A(3,8,10)	# Peptides A(3,8,10)	# PSM A(3,8,10)	# AAs	MW [kDa]	calc. pI
		236890R_236920_in	GO:0003676:Molecular Function:nucleic acid binding; IPR000504:RNA recognition motif domain;	19.32	1	3	3	4	13.0343	19.32	4	4	207	21.4177	8.00146
Bb132050F	GO:0005874:Cellular Component:microtubule;GO:0007017:Biological Process:microtubule-based process;GO:0005525:Molecular Function:GTP binding;GO:0007018:Biological Process:microtubule-based movement;GO:0005198:Molecular Function:structural molecule activity;GO:0043234:Cellular Component:protein complex;GO:0051258:Biological Process:protein polymerization;GO:0006184:Biological Process:GTP catabolic …	16.5	10	4	4	5	16.5673	16.5	5	5	400	44.7119	4.98291
	Sequence	# PSMs	# Proteins	# Protein Groups	Protein Group Accessions	Modifications	MH+ [Da]	A3	XCorr A3	Probability A3	A8	XCorr A8	Probability A8	A10	XCorr A10	Probability A10	# Missed Cleavages
	TIGGGDDSFNTFFSETGAGK	2	5	1	132050F_115890_in		2007.89	High	3.93529	0	High	1.94277	0				0
		Accession	Description	ΣCoverage	Σ# Proteins	Σ# Unique Peptides	Σ# Peptides	Σ# PSMs	Score A(3,8,10)	Coverage A(3,8,10)	# Peptides A(3,8,10)	# PSM A(3,8,10)	# AAs	MW [kDa]	calc. pI
		132050F_115890_in	GO:0005874:Cellular Component:microtubule;GO:0007017:Biological Process:microtubule-based process;GO:0005525:Molecular Function:GTP binding;GO:0007018:Biological Process:microtubule-based movement;GO:0005198:Molecular Function:structural molecule activity;GO:0043234:Cellular Component:protein complex;GO:0051258:Biological Process:protein polymerization;GO:0006184:Biological Process:GTP catabolic …	16.5	10	4	4	5	16.5673	16.5	5	5	400	44.7119	4.98291
	LIGQIVSSITASLR	1	8	1	132050F_115890_in		1457.87	High	3.0419	0							0
		Accession	Description	ΣCoverage	Σ# Proteins	Σ# Unique Peptides	Σ# Peptides	Σ# PSMs	Score A(3,8,10)	Coverage A(3,8,10)	# Peptides A(3,8,10)	# PSM A(3,8,10)	# AAs	MW [kDa]	calc. pI
		132050F_115890_in	GO:0005874:Cellular Component:microtubule;GO:0007017:Biological Process:microtubule-based process;GO:0005525:Molecular Function:GTP binding;GO:0007018:Biological Process:microtubule-based movement;GO:0005198:Molecular Function:structural molecule activity;GO:0043234:Cellular Component:protein complex;GO:0051258:Biological Process:protein polymerization;GO:0006184:Biological Process:GTP catabolic …	16.5	10	4	4	5	16.5673	16.5	5	5	400	44.7119	4.98291
	VGINYQPPTVVPGGDLAK	1	9	1	132050F_115890_in		1824.98	High	3.03786	0							0
		Accession	Description	ΣCoverage	Σ# Proteins	Σ# Unique Peptides	Σ# Peptides	Σ# PSMs	Score A(3,8,10)	Coverage A(3,8,10)	# Peptides A(3,8,10)	# PSM A(3,8,10)	# AAs	MW [kDa]	calc. pI
		132050F_115890_in	GO:0005874:Cellular Component:microtubule;GO:0007017:Biological Process:microtubule-based process;GO:0005525:Molecular Function:GTP binding;GO:0007018:Biological Process:microtubule-based movement;GO:0005198:Molecular Function:structural molecule activity;GO:0043234:Cellular Component:protein complex;GO:0051258:Biological Process:protein polymerization;GO:0006184:Biological Process:GTP catabolic …	16.5	10	4	4	5	16.5673	16.5	5	5	400	44.7119	4.98291
	NLDIERPTYTNLNR	1	6	1	132050F_115890_in		1718.88							High	4.60951	0	0
		Accession	Description	ΣCoverage	Σ# Proteins	Σ# Unique Peptides	Σ# Peptides	Σ# PSMs	Score A(3,8,10)	Coverage A(3,8,10)	# Peptides A(3,8,10)	# PSM A(3,8,10)	# AAs	MW [kDa]	calc. pI
		132050F_115890_in	GO:0005874:Cellular Component:microtubule;GO:0007017:Biological Process:microtubule-based process;GO:0005525:Molecular Function:GTP binding;GO:0007018:Biological Process:microtubule-based movement;GO:0005198:Molecular Function:structural molecule activity;GO:0043234:Cellular Component:protein complex;GO:0051258:Biological Process:protein polymerization;GO:0006184:Biological Process:GTP catabolic …	16.5	10	4	4	5	16.5673	16.5	5	5	400	44.7119	4.98291
Bb193750R	GO:0005874:Cellular Component:microtubule;GO:0007017:Biological Process:microtubule-based process;GO:0005525:Molecular Function:GTP binding;GO:0007018:Biological Process:microtubule-based movement;GO:0005198:Molecular Function:structural molecule activity;GO:0043234:Cellular Component:protein complex;GO:0051258:Biological Process:protein polymerization;GO:0006184:Biological Process:GTP catabolic …	15.95	4	5	5	7	22.9963	15.95	7	7	602	67.1012	4.81787
	Sequence	# PSMs	# Proteins	# Protein Groups	Protein Group Accessions	Modifications	MH+ [Da]	A3	XCorr A3	Probability A3	A8	XCorr A8	Probability A8	A10	XCorr A10	Probability A10	# Missed Cleavages
	LAVNMVPFPR	1	4	1	193750R_286410_eq		1143.63	High	3.59226	0							0
		Accession	Description	ΣCoverage	Σ# Proteins	Σ# Unique Peptides	Σ# Peptides	Σ# PSMs	Score A(3,8,10)	Coverage A(3,8,10)	# Peptides A(3,8,10)	# PSM A(3,8,10)	# AAs	MW [kDa]	calc. pI
		193750R_286410_eq	GO:0005874:Cellular Component:microtubule;GO:0007017:Biological Process:microtubule-based process;GO:0005525:Molecular Function:GTP binding;GO:0007018:Biological Process:microtubule-based movement;GO:0005198:Molecular Function:structural molecule activity;GO:0043234:Cellular Component:protein complex;GO:0051258:Biological Process:protein polymerization;GO:0006184:Biological Process:GTP catabolic …	15.95	4	5	5	7	22.9963	15.95	7	7	602	67.1012	4.81787
	NSSYFVEWIPNNVK	1	4	1	193750R_286410_eq		1696.83	High	3.39825	0							0
		Accession	Description	ΣCoverage	Σ# Proteins	Σ# Unique Peptides	Σ# Peptides	Σ# PSMs	Score A(3,8,10)	Coverage A(3,8,10)	# Peptides A(3,8,10)	# PSM A(3,8,10)	# AAs	MW [kDa]	calc. pI
		193750R_286410_eq	GO:0005874:Cellular Component:microtubule;GO:0007017:Biological Process:microtubule-based process;GO:0005525:Molecular Function:GTP binding;GO:0007018:Biological Process:microtubule-based movement;GO:0005198:Molecular Function:structural molecule activity;GO:0043234:Cellular Component:protein complex;GO:0051258:Biological Process:protein polymerization;GO:0006184:Biological Process:GTP catabolic …	15.95	4	5	5	7	22.9963	15.95	7	7	602	67.1012	4.81787
	GHYTEGAELVDSVLDVVR	2	2	1	193750R_286410_eq		1958.98	High	3.32651	0				High	4.51451	0	0
		Accession	Description	ΣCoverage	Σ# Proteins	Σ# Unique Peptides	Σ# Peptides	Σ# PSMs	Score A(3,8,10)	Coverage A(3,8,10)	# Peptides A(3,8,10)	# PSM A(3,8,10)	# AAs	MW [kDa]	calc. pI
		193750R_286410_eq	GO:0005874:Cellular Component:microtubule;GO:0007017:Biological Process:microtubule-based process;GO:0005525:Molecular Function:GTP binding;GO:0007018:Biological Process:microtubule-based movement;GO:0005198:Molecular Function:structural molecule activity;GO:0043234:Cellular Component:protein complex;GO:0051258:Biological Process:protein polymerization;GO:0006184:Biological Process:GTP catabolic …	15.95	4	5	5	7	22.9963	15.95	7	7	602	67.1012	4.81787
	EVDEQMLNVQNK	2	4	1	193750R_286410_eq		1446.69	High	3.31382	0	High	1.89952	0				0
		Accession	Description	ΣCoverage	Σ# Proteins	Σ# Unique Peptides	Σ# Peptides	Σ# PSMs	Score A(3,8,10)	Coverage A(3,8,10)	# Peptides A(3,8,10)	# PSM A(3,8,10)	# AAs	MW [kDa]	calc. pI
		193750R_286410_eq	GO:0005874:Cellular Component:microtubule;GO:0007017:Biological Process:microtubule-based process;GO:0005525:Molecular Function:GTP binding;GO:0007018:Biological Process:microtubule-based movement;GO:0005198:Molecular Function:structural molecule activity;GO:0043234:Cellular Component:protein complex;GO:0051258:Biological Process:protein polymerization;GO:0006184:Biological Process:GTP catabolic …	15.95	4	5	5	7	22.9963	15.95	7	7	602	67.1012	4.81787
	IMNTFSVVPSPK	1	2	1	193750R_286410_eq		1319.7	High	2.95139	0							0
		Accession	Description	ΣCoverage	Σ# Proteins	Σ# Unique Peptides	Σ# Peptides	Σ# PSMs	Score A(3,8,10)	Coverage A(3,8,10)	# Peptides A(3,8,10)	# PSM A(3,8,10)	# AAs	MW [kDa]	calc. pI
		193750R_286410_eq	GO:0005874:Cellular Component:microtubule;GO:0007017:Biological Process:microtubule-based process;GO:0005525:Molecular Function:GTP binding;GO:0007018:Biological Process:microtubule-based movement;GO:0005198:Molecular Function:structural molecule activity;GO:0043234:Cellular Component:protein complex;GO:0051258:Biological Process:protein polymerization;GO:0006184:Biological Process:GTP catabolic …	15.95	4	5	5	7	22.9963	15.95	7	7	602	67.1012	4.81787
Bb162220F	GO:0003676:Molecular Function:nucleic acid binding; IPR000504:RNA recognition motif domain;	15.72	1	4	4	5	18.6325	15.72	5	5	407	45.2893	8.11865
	Sequence	# PSMs	# Proteins	# Protein Groups	Protein Group Accessions	Modifications	MH+ [Da]	A3	XCorr A3	Probability A3	A8	XCorr A8	Probability A8	A10	XCorr A10	Probability A10	# Missed Cleavages
	VEAENAIGAMSGQWLGGR	2	1	1	162220F_111230_in		1845.89	High	4.42148	0	High	2.49858	0				0
		Accession	Description	ΣCoverage	Σ# Proteins	Σ# Unique Peptides	Σ# Peptides	Σ# PSMs	Score A(3,8,10)	Coverage A(3,8,10)	# Peptides A(3,8,10)	# PSM A(3,8,10)	# AAs	MW [kDa]	calc. pI
		162220F_111230_in	GO:0003676:Molecular Function:nucleic acid binding; IPR000504:RNA recognition motif domain;	15.72	1	4	4	5	18.6325	15.72	5	5	407	45.2893	8.11865
	NTFSNFGPIQEIR	1	1	1	162220F_111230_in		1522.76	High	3.79869	0							0
		Accession	Description	ΣCoverage	Σ# Proteins	Σ# Unique Peptides	Σ# Peptides	Σ# PSMs	Score A(3,8,10)	Coverage A(3,8,10)	# Peptides A(3,8,10)	# PSM A(3,8,10)	# AAs	MW [kDa]	calc. pI
		162220F_111230_in	GO:0003676:Molecular Function:nucleic acid binding; IPR000504:RNA recognition motif domain;	15.72	1	4	4	5	18.6325	15.72	5	5	407	45.2893	8.11865
	GYGFVSFVNK	1	1	1	162220F_111230_in		1117.57	High	3.384	0							0
		Accession	Description	ΣCoverage	Σ# Proteins	Σ# Unique Peptides	Σ# Peptides	Σ# PSMs	Score A(3,8,10)	Coverage A(3,8,10)	# Peptides A(3,8,10)	# PSM A(3,8,10)	# AAs	MW [kDa]	calc. pI
		162220F_111230_in	GO:0003676:Molecular Function:nucleic acid binding; IPR000504:RNA recognition motif domain;	15.72	1	4	4	5	18.6325	15.72	5	5	407	45.2893	8.11865
	DTSNHYHVFVGDLSPEIDTTDLK	1	1	1	162220F_111230_in		2603.22							High	4.52975	0	0
		Accession	Description	ΣCoverage	Σ# Proteins	Σ# Unique Peptides	Σ# Peptides	Σ# PSMs	Score A(3,8,10)	Coverage A(3,8,10)	# Peptides A(3,8,10)	# PSM A(3,8,10)	# AAs	MW [kDa]	calc. pI
		162220F_111230_in	GO:0003676:Molecular Function:nucleic acid binding; IPR000504:RNA recognition motif domain;	15.72	1	4	4	5	18.6325	15.72	5	5	407	45.2893	8.11865
Bb069270F	GO:0005515:Molecular Function:protein binding; IPR000626:Ubiquitin;IPR019954:Ubiquitin conserved site;IPR019955:Ubiquitin supergroup;IPR019956:Ubiquitin subgroup;	15.02	2	1	1	2	5.06462	15.02	2	2	213	24.212	7.48877
	Sequence	# PSMs	# Proteins	# Protein Groups	Protein Group Accessions	Modifications	MH+ [Da]	A3	XCorr A3	Probability A3	A8	XCorr A8	Probability A8	A10	XCorr A10	Probability A10	# Missed Cleavages
	TITLEVEPSDTIENVK	2	2	1	069270F_055800_eq		1787.92	High	2.96457	0	High	2.10005	0				0
		Accession	Description	ΣCoverage	Σ# Proteins	Σ# Unique Peptides	Σ# Peptides	Σ# PSMs	Score A(3,8,10)	Coverage A(3,8,10)	# Peptides A(3,8,10)	# PSM A(3,8,10)	# AAs	MW [kDa]	calc. pI
		069270F_055800_eq	GO:0005515:Molecular Function:protein binding; IPR000626:Ubiquitin;IPR019954:Ubiquitin conserved site;IPR019955:Ubiquitin supergroup;IPR019956:Ubiquitin subgroup;	15.02	2	1	1	2	5.06462	15.02	2	2	213	24.212	7.48877
Bb089400R	GO:0003676:Molecular Function:nucleic acid binding;GO:0005634:Cellular Component:nucleus;GO:0006397:Biological Process:mRNA processing;GO:0003723:Molecular Function:RNA binding; IPR000504:RNA recognition motif domain;IPR006536:HnRNP-L/PTB/hephaestus splicing factor;	14.43	1	5	5	10	38.419	14.43	8	10	582	61.942	9.0415
	Sequence	# PSMs	# Proteins	# Protein Groups	Protein Group Accessions	Modifications	MH+ [Da]	A3	XCorr A3	Probability A3	A8	XCorr A8	Probability A8	A10	XCorr A10	Probability A10	# Missed Cleavages
	SGTFQALIQFADAASAAQAK	3	1	1	089400R_322030_eq		1996.01	High	5.44007	0				High	4.28636	0	0
		Accession	Description	ΣCoverage	Σ# Proteins	Σ# Unique Peptides	Σ# Peptides	Σ# PSMs	Score A(3,8,10)	Coverage A(3,8,10)	# Peptides A(3,8,10)	# PSM A(3,8,10)	# AAs	MW [kDa]	calc. pI
		089400R_322030_eq	GO:0003676:Molecular Function:nucleic acid binding;GO:0005634:Cellular Component:nucleus;GO:0006397:Biological Process:mRNA processing;GO:0003723:Molecular Function:RNA binding; IPR000504:RNA recognition motif domain;IPR006536:HnRNP-L/PTB/hephaestus splicing factor;	14.43	1	5	5	10	38.419	14.43	8	10	582	61.942	9.0415
	NVAPDATEADIIQLGVPFGR	4	1	1	089400R_322030_eq		2083.08	High	3.80169	0	High	2.37309	0	High	4.20851	0	0
		Accession	Description	ΣCoverage	Σ# Proteins	Σ# Unique Peptides	Σ# Peptides	Σ# PSMs	Score A(3,8,10)	Coverage A(3,8,10)	# Peptides A(3,8,10)	# PSM A(3,8,10)	# AAs	MW [kDa]	calc. pI
		089400R_322030_eq	GO:0003676:Molecular Function:nucleic acid binding;GO:0005634:Cellular Component:nucleus;GO:0006397:Biological Process:mRNA processing;GO:0003723:Molecular Function:RNA binding; IPR000504:RNA recognition motif domain;IPR006536:HnRNP-L/PTB/hephaestus splicing factor;	14.43	1	5	5	10	38.419	14.43	8	10	582	61.942	9.0415
	TSLDGQNIYNACCTLR	1	1	1	089400R_322030_eq	C12(Carbamidomethyl); C13(Carbamidomethyl)	1885.85	High	3.6105	0							0
		Accession	Description	ΣCoverage	Σ# Proteins	Σ# Unique Peptides	Σ# Peptides	Σ# PSMs	Score A(3,8,10)	Coverage A(3,8,10)	# Peptides A(3,8,10)	# PSM A(3,8,10)	# AAs	MW [kDa]	calc. pI
		089400R_322030_eq	GO:0003676:Molecular Function:nucleic acid binding;GO:0005634:Cellular Component:nucleus;GO:0006397:Biological Process:mRNA processing;GO:0003723:Molecular Function:RNA binding; IPR000504:RNA recognition motif domain;IPR006536:HnRNP-L/PTB/hephaestus splicing factor;	14.43	1	5	5	10	38.419	14.43	8	10	582	61.942	9.0415
	AAAMVNYFTYTPTLVR	1	1	1	089400R_322030_eq		1817.93	High	3.34249	0							0
		Accession	Description	ΣCoverage	Σ# Proteins	Σ# Unique Peptides	Σ# Peptides	Σ# PSMs	Score A(3,8,10)	Coverage A(3,8,10)	# Peptides A(3,8,10)	# PSM A(3,8,10)	# AAs	MW [kDa]	calc. pI
		089400R_322030_eq	GO:0003676:Molecular Function:nucleic acid binding;GO:0005634:Cellular Component:nucleus;GO:0006397:Biological Process:mRNA processing;GO:0003723:Molecular Function:RNA binding; IPR000504:RNA recognition motif domain;IPR006536:HnRNP-L/PTB/hephaestus splicing factor;	14.43	1	5	5	10	38.419	14.43	8	10	582	61.942	9.0415
	GRPVYIQFSNHR	1	1	1	089400R_322030_eq		1473.77	High	3.31526	0							0
		Accession	Description	ΣCoverage	Σ# Proteins	Σ# Unique Peptides	Σ# Peptides	Σ# PSMs	Score A(3,8,10)	Coverage A(3,8,10)	# Peptides A(3,8,10)	# PSM A(3,8,10)	# AAs	MW [kDa]	calc. pI
		089400R_322030_eq	GO:0003676:Molecular Function:nucleic acid binding;GO:0005634:Cellular Component:nucleus;GO:0006397:Biological Process:mRNA processing;GO:0003723:Molecular Function:RNA binding; IPR000504:RNA recognition motif domain;IPR006536:HnRNP-L/PTB/hephaestus splicing factor;	14.43	1	5	5	10	38.419	14.43	8	10	582	61.942	9.0415
Bb263730R	GO:0003676:Molecular Function:nucleic acid binding; IPR000504:RNA recognition motif domain;	13.79	1	2	2	3	8.52799	13.79	3	3	174	17.7277	9.26123
	Sequence	# PSMs	# Proteins	# Protein Groups	Protein Group Accessions	Modifications	MH+ [Da]	A3	XCorr A3	Probability A3	A8	XCorr A8	Probability A8	A10	XCorr A10	Probability A10	# Missed Cleavages
	GFAFVTFADEDSAAR	2	1	1	263730R_222940_eq		1603.74	High	3.4776	0	High	2.14699	0				0
		Accession	Description	ΣCoverage	Σ# Proteins	Σ# Unique Peptides	Σ# Peptides	Σ# PSMs	Score A(3,8,10)	Coverage A(3,8,10)	# Peptides A(3,8,10)	# PSM A(3,8,10)	# AAs	MW [kDa]	calc. pI
		263730R_222940_eq	GO:0003676:Molecular Function:nucleic acid binding; IPR000504:RNA recognition motif domain;	13.79	1	2	2	3	8.52799	13.79	3	3	174	17.7277	9.26123
	ALDQTDLGR	1	1	1	263730R_222940_eq		988.506	High	2.9034	0							0
		Accession	Description	ΣCoverage	Σ# Proteins	Σ# Unique Peptides	Σ# Peptides	Σ# PSMs	Score A(3,8,10)	Coverage A(3,8,10)	# Peptides A(3,8,10)	# PSM A(3,8,10)	# AAs	MW [kDa]	calc. pI
		263730R_222940_eq	GO:0003676:Molecular Function:nucleic acid binding; IPR000504:RNA recognition motif domain;	13.79	1	2	2	3	8.52799	13.79	3	3	174	17.7277	9.26123
Bb275600F	GO:0003824:Molecular Function:catalytic activity;GO:0008152:Biological Process:metabolic process;GO:0016874:Molecular Function:ligase activity;GO:0006094:Biological Process:gluconeogenesis;GO:0004075:Molecular Function:biotin carboxylase activity;GO:0005524:Molecular Function:ATP binding;GO:0046872:Molecular Function:metal ion binding; IPR000089:Biotin/lipoyl attachment;IPR000891:Pyruvate carboxy…	13.64	1	10	10	12	45.1028	13.64	10	12	1144	125.604	6.46826
	Sequence	# PSMs	# Proteins	# Protein Groups	Protein Group Accessions	Modifications	MH+ [Da]	A3	XCorr A3	Probability A3	A8	XCorr A8	Probability A8	A10	XCorr A10	Probability A10	# Missed Cleavages
	NEEFLSGAISTHFIDQNPGLFNFIPSR	2	1	1	275600F_078830_eq		3050.5	High	5.71121	0							0
		Accession	Description	ΣCoverage	Σ# Proteins	Σ# Unique Peptides	Σ# Peptides	Σ# PSMs	Score A(3,8,10)	Coverage A(3,8,10)	# Peptides A(3,8,10)	# PSM A(3,8,10)	# AAs	MW [kDa]	calc. pI
		275600F_078830_eq	GO:0003824:Molecular Function:catalytic activity;GO:0008152:Biological Process:metabolic process;GO:0016874:Molecular Function:ligase activity;GO:0006094:Biological Process:gluconeogenesis;GO:0004075:Molecular Function:biotin carboxylase activity;GO:0005524:Molecular Function:ATP binding;GO:0046872:Molecular Function:metal ion binding; IPR000089:Biotin/lipoyl attachment;IPR000891:Pyruvate carboxy…	13.64	1	10	10	12	45.1028	13.64	10	12	1144	125.604	6.46826
	ATSEALAAFGNGSLFIEK	1	1	1	275600F_078830_eq		1825.93	High	4.45517	0							0
		Accession	Description	ΣCoverage	Σ# Proteins	Σ# Unique Peptides	Σ# Peptides	Σ# PSMs	Score A(3,8,10)	Coverage A(3,8,10)	# Peptides A(3,8,10)	# PSM A(3,8,10)	# AAs	MW [kDa]	calc. pI
		275600F_078830_eq	GO:0003824:Molecular Function:catalytic activity;GO:0008152:Biological Process:metabolic process;GO:0016874:Molecular Function:ligase activity;GO:0006094:Biological Process:gluconeogenesis;GO:0004075:Molecular Function:biotin carboxylase activity;GO:0005524:Molecular Function:ATP binding;GO:0046872:Molecular Function:metal ion binding; IPR000089:Biotin/lipoyl attachment;IPR000891:Pyruvate carboxy…	13.64	1	10	10	12	45.1028	13.64	10	12	1144	125.604	6.46826
	IAIQDWDVLSAALYPTVLDEYLEFR	2	1	1	275600F_078830_eq		2940.5	High	4.11876	0							0
		Accession	Description	ΣCoverage	Σ# Proteins	Σ# Unique Peptides	Σ# Peptides	Σ# PSMs	Score A(3,8,10)	Coverage A(3,8,10)	# Peptides A(3,8,10)	# PSM A(3,8,10)	# AAs	MW [kDa]	calc. pI
		275600F_078830_eq	GO:0003824:Molecular Function:catalytic activity;GO:0008152:Biological Process:metabolic process;GO:0016874:Molecular Function:ligase activity;GO:0006094:Biological Process:gluconeogenesis;GO:0004075:Molecular Function:biotin carboxylase activity;GO:0005524:Molecular Function:ATP binding;GO:0046872:Molecular Function:metal ion binding; IPR000089:Biotin/lipoyl attachment;IPR000891:Pyruvate carboxy…	13.64	1	10	10	12	45.1028	13.64	10	12	1144	125.604	6.46826
	SDFAQAVVDAGIR	1	1	1	275600F_078830_eq		1348.69	High	4.03711	0							0
		Accession	Description	ΣCoverage	Σ# Proteins	Σ# Unique Peptides	Σ# Peptides	Σ# PSMs	Score A(3,8,10)	Coverage A(3,8,10)	# Peptides A(3,8,10)	# PSM A(3,8,10)	# AAs	MW [kDa]	calc. pI
		275600F_078830_eq	GO:0003824:Molecular Function:catalytic activity;GO:0008152:Biological Process:metabolic process;GO:0016874:Molecular Function:ligase activity;GO:0006094:Biological Process:gluconeogenesis;GO:0004075:Molecular Function:biotin carboxylase activity;GO:0005524:Molecular Function:ATP binding;GO:0046872:Molecular Function:metal ion binding; IPR000089:Biotin/lipoyl attachment;IPR000891:Pyruvate carboxy…	13.64	1	10	10	12	45.1028	13.64	10	12	1144	125.604	6.46826
	IAEECEVAIEK	1	1	1	275600F_078830_eq	C5(Carbamidomethyl)	1290.62	High	3.2508	0							0
		Accession	Description	ΣCoverage	Σ# Proteins	Σ# Unique Peptides	Σ# Peptides	Σ# PSMs	Score A(3,8,10)	Coverage A(3,8,10)	# Peptides A(3,8,10)	# PSM A(3,8,10)	# AAs	MW [kDa]	calc. pI
		275600F_078830_eq	GO:0003824:Molecular Function:catalytic activity;GO:0008152:Biological Process:metabolic process;GO:0016874:Molecular Function:ligase activity;GO:0006094:Biological Process:gluconeogenesis;GO:0004075:Molecular Function:biotin carboxylase activity;GO:0005524:Molecular Function:ATP binding;GO:0046872:Molecular Function:metal ion binding; IPR000089:Biotin/lipoyl attachment;IPR000891:Pyruvate carboxy…	13.64	1	10	10	12	45.1028	13.64	10	12	1144	125.604	6.46826
	HIEVQILGDK	1	1	1	275600F_078830_eq		1151.64	High	3.06889	0							0
		Accession	Description	ΣCoverage	Σ# Proteins	Σ# Unique Peptides	Σ# Peptides	Σ# PSMs	Score A(3,8,10)	Coverage A(3,8,10)	# Peptides A(3,8,10)	# PSM A(3,8,10)	# AAs	MW [kDa]	calc. pI
		275600F_078830_eq	GO:0003824:Molecular Function:catalytic activity;GO:0008152:Biological Process:metabolic process;GO:0016874:Molecular Function:ligase activity;GO:0006094:Biological Process:gluconeogenesis;GO:0004075:Molecular Function:biotin carboxylase activity;GO:0005524:Molecular Function:ATP binding;GO:0046872:Molecular Function:metal ion binding; IPR000089:Biotin/lipoyl attachment;IPR000891:Pyruvate carboxy…	13.64	1	10	10	12	45.1028	13.64	10	12	1144	125.604	6.46826
	NKEDLNENFQR	1	1	1	275600F_078830_eq		1406.66	High	2.86576	0							1
		Accession	Description	ΣCoverage	Σ# Proteins	Σ# Unique Peptides	Σ# Peptides	Σ# PSMs	Score A(3,8,10)	Coverage A(3,8,10)	# Peptides A(3,8,10)	# PSM A(3,8,10)	# AAs	MW [kDa]	calc. pI
		275600F_078830_eq	GO:0003824:Molecular Function:catalytic activity;GO:0008152:Biological Process:metabolic process;GO:0016874:Molecular Function:ligase activity;GO:0006094:Biological Process:gluconeogenesis;GO:0004075:Molecular Function:biotin carboxylase activity;GO:0005524:Molecular Function:ATP binding;GO:0046872:Molecular Function:metal ion binding; IPR000089:Biotin/lipoyl attachment;IPR000891:Pyruvate carboxy…	13.64	1	10	10	12	45.1028	13.64	10	12	1144	125.604	6.46826
	VVEYAPAPELDPVLR	1	1	1	275600F_078830_eq		1667.9				High	2.2953	0				0
		Accession	Description	ΣCoverage	Σ# Proteins	Σ# Unique Peptides	Σ# Peptides	Σ# PSMs	Score A(3,8,10)	Coverage A(3,8,10)	# Peptides A(3,8,10)	# PSM A(3,8,10)	# AAs	MW [kDa]	calc. pI
		275600F_078830_eq	GO:0003824:Molecular Function:catalytic activity;GO:0008152:Biological Process:metabolic process;GO:0016874:Molecular Function:ligase activity;GO:0006094:Biological Process:gluconeogenesis;GO:0004075:Molecular Function:biotin carboxylase activity;GO:0005524:Molecular Function:ATP binding;GO:0046872:Molecular Function:metal ion binding; IPR000089:Biotin/lipoyl attachment;IPR000891:Pyruvate carboxy…	13.64	1	10	10	12	45.1028	13.64	10	12	1144	125.604	6.46826
	FYFIEVNAR	1	1	1	275600F_078830_eq		1158.6				High	1.81336	0				0
		Accession	Description	ΣCoverage	Σ# Proteins	Σ# Unique Peptides	Σ# Peptides	Σ# PSMs	Score A(3,8,10)	Coverage A(3,8,10)	# Peptides A(3,8,10)	# PSM A(3,8,10)	# AAs	MW [kDa]	calc. pI
		275600F_078830_eq	GO:0003824:Molecular Function:catalytic activity;GO:0008152:Biological Process:metabolic process;GO:0016874:Molecular Function:ligase activity;GO:0006094:Biological Process:gluconeogenesis;GO:0004075:Molecular Function:biotin carboxylase activity;GO:0005524:Molecular Function:ATP binding;GO:0046872:Molecular Function:metal ion binding; IPR000089:Biotin/lipoyl attachment;IPR000891:Pyruvate carboxy…	13.64	1	10	10	12	45.1028	13.64	10	12	1144	125.604	6.46826
	ENDVDAIHPGYGFLSER	1	1	1	275600F_078830_eq		1918.89							High	5.49647	0	0
		Accession	Description	ΣCoverage	Σ# Proteins	Σ# Unique Peptides	Σ# Peptides	Σ# PSMs	Score A(3,8,10)	Coverage A(3,8,10)	# Peptides A(3,8,10)	# PSM A(3,8,10)	# AAs	MW [kDa]	calc. pI
		275600F_078830_eq	GO:0003824:Molecular Function:catalytic activity;GO:0008152:Biological Process:metabolic process;GO:0016874:Molecular Function:ligase activity;GO:0006094:Biological Process:gluconeogenesis;GO:0004075:Molecular Function:biotin carboxylase activity;GO:0005524:Molecular Function:ATP binding;GO:0046872:Molecular Function:metal ion binding; IPR000089:Biotin/lipoyl attachment;IPR000891:Pyruvate carboxy…	13.64	1	10	10	12	45.1028	13.64	10	12	1144	125.604	6.46826
Bb130860R	GO:0006355:Biological Process:regulation of transcription, DNA-dependent;GO:0003677:Molecular Function:DNA binding;GO:0003676:Molecular Function:nucleic acid binding; IPR002059:Cold-shock protein, DNA-binding;IPR011129:Cold shock protein;IPR016027:Nucleic acid-binding, OB-fold-like;IPR019844:Cold-shock conserved site;	13.58	1	5	5	8	32.5676	13.58	8	8	383	42.845	9.62744
	Sequence	# PSMs	# Proteins	# Protein Groups	Protein Group Accessions	Modifications	MH+ [Da]	A3	XCorr A3	Probability A3	A8	XCorr A8	Probability A8	A10	XCorr A10	Probability A10	# Missed Cleavages
	SVGDGEVVEFDVVEGEKGNEAANVTGPEGAPVEGSK	2	1	1	130860R_312750_eq		3558.67	High	4.49184	0				High	4.85602	0	1
		Accession	Description	ΣCoverage	Σ# Proteins	Σ# Unique Peptides	Σ# Peptides	Σ# PSMs	Score A(3,8,10)	Coverage A(3,8,10)	# Peptides A(3,8,10)	# PSM A(3,8,10)	# AAs	MW [kDa]	calc. pI
		130860R_312750_eq	GO:0006355:Biological Process:regulation of transcription, DNA-dependent;GO:0003677:Molecular Function:DNA binding;GO:0003676:Molecular Function:nucleic acid binding; IPR002059:Cold-shock protein, DNA-binding;IPR011129:Cold shock protein;IPR016027:Nucleic acid-binding, OB-fold-like;IPR019844:Cold-shock conserved site;	13.58	1	5	5	8	32.5676	13.58	8	8	383	42.845	9.62744
	GNEAANVTGPEGAPVEGSK	2	1	1	130860R_312750_eq		1783.84	High	4.22309	0	High	2.48194	0				0
		Accession	Description	ΣCoverage	Σ# Proteins	Σ# Unique Peptides	Σ# Peptides	Σ# PSMs	Score A(3,8,10)	Coverage A(3,8,10)	# Peptides A(3,8,10)	# PSM A(3,8,10)	# AAs	MW [kDa]	calc. pI
		130860R_312750_eq	GO:0006355:Biological Process:regulation of transcription, DNA-dependent;GO:0003677:Molecular Function:DNA binding;GO:0003676:Molecular Function:nucleic acid binding; IPR002059:Cold-shock protein, DNA-binding;IPR011129:Cold shock protein;IPR016027:Nucleic acid-binding, OB-fold-like;IPR019844:Cold-shock conserved site;	13.58	1	5	5	8	32.5676	13.58	8	8	383	42.845	9.62744
	DDTKEDVFVHQTAIK	2	1	1	130860R_312750_eq		1745.87	High	3.97901	0				High	4.94991	0	1
		Accession	Description	ΣCoverage	Σ# Proteins	Σ# Unique Peptides	Σ# Peptides	Σ# PSMs	Score A(3,8,10)	Coverage A(3,8,10)	# Peptides A(3,8,10)	# PSM A(3,8,10)	# AAs	MW [kDa]	calc. pI
		130860R_312750_eq	GO:0006355:Biological Process:regulation of transcription, DNA-dependent;GO:0003677:Molecular Function:DNA binding;GO:0003676:Molecular Function:nucleic acid binding; IPR002059:Cold-shock protein, DNA-binding;IPR011129:Cold shock protein;IPR016027:Nucleic acid-binding, OB-fold-like;IPR019844:Cold-shock conserved site;	13.58	1	5	5	8	32.5676	13.58	8	8	383	42.845	9.62744
	EDVFVHQTAIK	1	1	1	130860R_312750_eq		1286.68	High	2.90188	0							0
		Accession	Description	ΣCoverage	Σ# Proteins	Σ# Unique Peptides	Σ# Peptides	Σ# PSMs	Score A(3,8,10)	Coverage A(3,8,10)	# Peptides A(3,8,10)	# PSM A(3,8,10)	# AAs	MW [kDa]	calc. pI
		130860R_312750_eq	GO:0006355:Biological Process:regulation of transcription, DNA-dependent;GO:0003677:Molecular Function:DNA binding;GO:0003676:Molecular Function:nucleic acid binding; IPR002059:Cold-shock protein, DNA-binding;IPR011129:Cold shock protein;IPR016027:Nucleic acid-binding, OB-fold-like;IPR019844:Cold-shock conserved site;	13.58	1	5	5	8	32.5676	13.58	8	8	383	42.845	9.62744
	DDTKEDVFVHQTAIKK	1	1	1	130860R_312750_eq		1873.96							High	4.68388	0	2
		Accession	Description	ΣCoverage	Σ# Proteins	Σ# Unique Peptides	Σ# Peptides	Σ# PSMs	Score A(3,8,10)	Coverage A(3,8,10)	# Peptides A(3,8,10)	# PSM A(3,8,10)	# AAs	MW [kDa]	calc. pI
		130860R_312750_eq	GO:0006355:Biological Process:regulation of transcription, DNA-dependent;GO:0003677:Molecular Function:DNA binding;GO:0003676:Molecular Function:nucleic acid binding; IPR002059:Cold-shock protein, DNA-binding;IPR011129:Cold shock protein;IPR016027:Nucleic acid-binding, OB-fold-like;IPR019844:Cold-shock conserved site;	13.58	1	5	5	8	32.5676	13.58	8	8	383	42.845	9.62744
Bb236080R	GO:0003676:Molecular Function:nucleic acid binding; IPR000504:RNA recognition motif domain;	12.38	1	3	3	5	19.3417	12.38	4	5	412	45.069	6.97607
	Sequence	# PSMs	# Proteins	# Protein Groups	Protein Group Accessions	Modifications	MH+ [Da]	A3	XCorr A3	Probability A3	A8	XCorr A8	Probability A8	A10	XCorr A10	Probability A10	# Missed Cleavages
	NLDVGANIFIGNLDPEIDEK	1	1	1	236080R_201600_eq		2186.09	High	5.21412	0							0
		Accession	Description	ΣCoverage	Σ# Proteins	Σ# Unique Peptides	Σ# Peptides	Σ# PSMs	Score A(3,8,10)	Coverage A(3,8,10)	# Peptides A(3,8,10)	# PSM A(3,8,10)	# AAs	MW [kDa]	calc. pI
		236080R_201600_eq	GO:0003676:Molecular Function:nucleic acid binding; IPR000504:RNA recognition motif domain;	12.38	1	3	3	5	19.3417	12.38	4	5	412	45.069	6.97607
	LLYDTFSAFGVILQTPK	2	1	1	236080R_201600_eq		1913.04	High	4.52021	0							0
		Accession	Description	ΣCoverage	Σ# Proteins	Σ# Unique Peptides	Σ# Peptides	Σ# PSMs	Score A(3,8,10)	Coverage A(3,8,10)	# Peptides A(3,8,10)	# PSM A(3,8,10)	# AAs	MW [kDa]	calc. pI
		236080R_201600_eq	GO:0003676:Molecular Function:nucleic acid binding; IPR000504:RNA recognition motif domain;	12.38	1	3	3	5	19.3417	12.38	4	5	412	45.069	6.97607
	NQDATVYVGGLDEK	2	1	1	236080R_201600_eq		1508.72	High	4.09249	0	High	2.06985	0				0
		Accession	Description	ΣCoverage	Σ# Proteins	Σ# Unique Peptides	Σ# Peptides	Σ# PSMs	Score A(3,8,10)	Coverage A(3,8,10)	# Peptides A(3,8,10)	# PSM A(3,8,10)	# AAs	MW [kDa]	calc. pI
		236080R_201600_eq	GO:0003676:Molecular Function:nucleic acid binding; IPR000504:RNA recognition motif domain;	12.38	1	3	3	5	19.3417	12.38	4	5	412	45.069	6.97607
Bb061210R	GO:0008152:Biological Process:metabolic process;GO:0003824:Molecular Function:catalytic activity;GO:0016874:Molecular Function:ligase activity;GO:0005524:Molecular Function:ATP binding;GO:0046872:Molecular Function:metal ion binding; IPR000089:Biotin/lipoyl attachment;IPR001882:Biotin-binding site;IPR005479:Carbamoyl-phosphate synthetase, large subunit, ATP-binding;IPR005481:Carbamoyl-phosphate s…	11.63	1	5	5	7	21.3257	11.63	7	7	705	78.4006	5.89697
	Sequence	# PSMs	# Proteins	# Protein Groups	Protein Group Accessions	Modifications	MH+ [Da]	A3	XCorr A3	Probability A3	A8	XCorr A8	Probability A8	A10	XCorr A10	Probability A10	# Missed Cleavages
	VVEEAPSIFLDPDTR	2	1	1	061210R_277490_eq		1687.85	High	3.5767	0	High	2.1053	0				0
		Accession	Description	ΣCoverage	Σ# Proteins	Σ# Unique Peptides	Σ# Peptides	Σ# PSMs	Score A(3,8,10)	Coverage A(3,8,10)	# Peptides A(3,8,10)	# PSM A(3,8,10)	# AAs	MW [kDa]	calc. pI
		061210R_277490_eq	GO:0008152:Biological Process:metabolic process;GO:0003824:Molecular Function:catalytic activity;GO:0016874:Molecular Function:ligase activity;GO:0005524:Molecular Function:ATP binding;GO:0046872:Molecular Function:metal ion binding; IPR000089:Biotin/lipoyl attachment;IPR001882:Biotin-binding site;IPR005479:Carbamoyl-phosphate synthetase, large subunit, ATP-binding;IPR005481:Carbamoyl-phosphate s…	11.63	1	5	5	7	21.3257	11.63	7	7	705	78.4006	5.89697
	LQVEHPITECITGIDIVQQMIR	1	1	1	061210R_277490_eq	C10(Carbamidomethyl)	2593.34	High	3.19766	0							0
		Accession	Description	ΣCoverage	Σ# Proteins	Σ# Unique Peptides	Σ# Peptides	Σ# PSMs	Score A(3,8,10)	Coverage A(3,8,10)	# Peptides A(3,8,10)	# PSM A(3,8,10)	# AAs	MW [kDa]	calc. pI
		061210R_277490_eq	GO:0008152:Biological Process:metabolic process;GO:0003824:Molecular Function:catalytic activity;GO:0016874:Molecular Function:ligase activity;GO:0005524:Molecular Function:ATP binding;GO:0046872:Molecular Function:metal ion binding; IPR000089:Biotin/lipoyl attachment;IPR001882:Biotin-binding site;IPR005479:Carbamoyl-phosphate synthetase, large subunit, ATP-binding;IPR005481:Carbamoyl-phosphate s…	11.63	1	5	5	7	21.3257	11.63	7	7	705	78.4006	5.89697
	LSSQEAASSFGDDR	2	1	1	061210R_277490_eq		1469.65	High	3.04543	0	High	2.09359	0				0
		Accession	Description	ΣCoverage	Σ# Proteins	Σ# Unique Peptides	Σ# Peptides	Σ# PSMs	Score A(3,8,10)	Coverage A(3,8,10)	# Peptides A(3,8,10)	# PSM A(3,8,10)	# AAs	MW [kDa]	calc. pI
		061210R_277490_eq	GO:0008152:Biological Process:metabolic process;GO:0003824:Molecular Function:catalytic activity;GO:0016874:Molecular Function:ligase activity;GO:0005524:Molecular Function:ATP binding;GO:0046872:Molecular Function:metal ion binding; IPR000089:Biotin/lipoyl attachment;IPR001882:Biotin-binding site;IPR005479:Carbamoyl-phosphate synthetase, large subunit, ATP-binding;IPR005481:Carbamoyl-phosphate s…	11.63	1	5	5	7	21.3257	11.63	7	7	705	78.4006	5.89697
	NFYFLEMNTR	1	1	1	061210R_277490_eq		1334.62				High	1.84717	0				0
		Accession	Description	ΣCoverage	Σ# Proteins	Σ# Unique Peptides	Σ# Peptides	Σ# PSMs	Score A(3,8,10)	Coverage A(3,8,10)	# Peptides A(3,8,10)	# PSM A(3,8,10)	# AAs	MW [kDa]	calc. pI
		061210R_277490_eq	GO:0008152:Biological Process:metabolic process;GO:0003824:Molecular Function:catalytic activity;GO:0016874:Molecular Function:ligase activity;GO:0005524:Molecular Function:ATP binding;GO:0046872:Molecular Function:metal ion binding; IPR000089:Biotin/lipoyl attachment;IPR001882:Biotin-binding site;IPR005479:Carbamoyl-phosphate synthetase, large subunit, ATP-binding;IPR005481:Carbamoyl-phosphate s…	11.63	1	5	5	7	21.3257	11.63	7	7	705	78.4006	5.89697
	TGAQAVHPGYGFLSENKEFAK	1	1	1	061210R_277490_eq		2251.11							High	5.45984	0	1
		Accession	Description	ΣCoverage	Σ# Proteins	Σ# Unique Peptides	Σ# Peptides	Σ# PSMs	Score A(3,8,10)	Coverage A(3,8,10)	# Peptides A(3,8,10)	# PSM A(3,8,10)	# AAs	MW [kDa]	calc. pI
		061210R_277490_eq	GO:0008152:Biological Process:metabolic process;GO:0003824:Molecular Function:catalytic activity;GO:0016874:Molecular Function:ligase activity;GO:0005524:Molecular Function:ATP binding;GO:0046872:Molecular Function:metal ion binding; IPR000089:Biotin/lipoyl attachment;IPR001882:Biotin-binding site;IPR005479:Carbamoyl-phosphate synthetase, large subunit, ATP-binding;IPR005481:Carbamoyl-phosphate s…	11.63	1	5	5	7	21.3257	11.63	7	7	705	78.4006	5.89697
Bb103300R	GO:0003676:Molecular Function:nucleic acid binding; IPR000504:RNA recognition motif domain;IPR012975:NOPS;	11.3	1	4	4	6	18.7636	11.3	6	6	602	68.0862	7.98682
	Sequence	# PSMs	# Proteins	# Protein Groups	Protein Group Accessions	Modifications	MH+ [Da]	A3	XCorr A3	Probability A3	A8	XCorr A8	Probability A8	A10	XCorr A10	Probability A10	# Missed Cleavages
	VTNLSPHVSNELLEQAFTQFGEVER	2	1	1	103300R_289970_in		2844.42	High	3.58389	0				High	3.94875	0	0
		Accession	Description	ΣCoverage	Σ# Proteins	Σ# Unique Peptides	Σ# Peptides	Σ# PSMs	Score A(3,8,10)	Coverage A(3,8,10)	# Peptides A(3,8,10)	# PSM A(3,8,10)	# AAs	MW [kDa]	calc. pI
		103300R_289970_in	GO:0003676:Molecular Function:nucleic acid binding; IPR000504:RNA recognition motif domain;IPR012975:NOPS;	11.3	1	4	4	6	18.7636	11.3	6	6	602	68.0862	7.98682
	YGEISEVYLNQQR	2	1	1	103300R_289970_in		1598.78	High	3.49646	0	High	1.7918	0				0
		Accession	Description	ΣCoverage	Σ# Proteins	Σ# Unique Peptides	Σ# Peptides	Σ# PSMs	Score A(3,8,10)	Coverage A(3,8,10)	# Peptides A(3,8,10)	# PSM A(3,8,10)	# AAs	MW [kDa]	calc. pI
		103300R_289970_in	GO:0003676:Molecular Function:nucleic acid binding; IPR000504:RNA recognition motif domain;IPR012975:NOPS;	11.3	1	4	4	6	18.7636	11.3	6	6	602	68.0862	7.98682
	FINPSTFEFDMSQR	1	1	1	103300R_289970_in		1718.78	High	3.06939	0							0
		Accession	Description	ΣCoverage	Σ# Proteins	Σ# Unique Peptides	Σ# Peptides	Σ# PSMs	Score A(3,8,10)	Coverage A(3,8,10)	# Peptides A(3,8,10)	# PSM A(3,8,10)	# AAs	MW [kDa]	calc. pI
		103300R_289970_in	GO:0003676:Molecular Function:nucleic acid binding; IPR000504:RNA recognition motif domain;IPR012975:NOPS;	11.3	1	4	4	6	18.7636	11.3	6	6	602	68.0862	7.98682
	LFVGNLTPDTDEEAFK	1	1	1	103300R_289970_in		1795.88	High	2.87326	0							0
		Accession	Description	ΣCoverage	Σ# Proteins	Σ# Unique Peptides	Σ# Peptides	Σ# PSMs	Score A(3,8,10)	Coverage A(3,8,10)	# Peptides A(3,8,10)	# PSM A(3,8,10)	# AAs	MW [kDa]	calc. pI
		103300R_289970_in	GO:0003676:Molecular Function:nucleic acid binding; IPR000504:RNA recognition motif domain;IPR012975:NOPS;	11.3	1	4	4	6	18.7636	11.3	6	6	602	68.0862	7.98682
Bb086630F	GO:0003676:Molecular Function:nucleic acid binding;GO:0005622:Cellular Component:intracellular;GO:0003725:Molecular Function:double-stranded RNA binding; IPR000504:RNA recognition motif domain;IPR001159:Double-stranded RNA-binding;IPR006535:HnRNP R/Q splicing factor;	11.07	1	6	6	11	42.8771	11.07	10	11	515	56.0915	9.18799
	Sequence	# PSMs	# Proteins	# Protein Groups	Protein Group Accessions	Modifications	MH+ [Da]	A3	XCorr A3	Probability A3	A8	XCorr A8	Probability A8	A10	XCorr A10	Probability A10	# Missed Cleavages
	VTEGVVDVIVYPSATDK	3	1	1	086630F_142740_eq		1791.93	High	4.92365	0				High	4.81851	0	0
		Accession	Description	ΣCoverage	Σ# Proteins	Σ# Unique Peptides	Σ# Peptides	Σ# PSMs	Score A(3,8,10)	Coverage A(3,8,10)	# Peptides A(3,8,10)	# PSM A(3,8,10)	# AAs	MW [kDa]	calc. pI
		086630F_142740_eq	GO:0003676:Molecular Function:nucleic acid binding;GO:0005622:Cellular Component:intracellular;GO:0003725:Molecular Function:double-stranded RNA binding; IPR000504:RNA recognition motif domain;IPR001159:Double-stranded RNA-binding;IPR006535:HnRNP R/Q splicing factor;	11.07	1	6	6	11	42.8771	11.07	10	11	515	56.0915	9.18799
	NLLLTTTEESLKESFEK	3	1	1	086630F_142740_eq		1982.03	High	4.11904	0	High	2.37217	0	High	4.55504	0	1
		Accession	Description	ΣCoverage	Σ# Proteins	Σ# Unique Peptides	Σ# Peptides	Σ# PSMs	Score A(3,8,10)	Coverage A(3,8,10)	# Peptides A(3,8,10)	# PSM A(3,8,10)	# AAs	MW [kDa]	calc. pI
		086630F_142740_eq	GO:0003676:Molecular Function:nucleic acid binding;GO:0005622:Cellular Component:intracellular;GO:0003725:Molecular Function:double-stranded RNA binding; IPR000504:RNA recognition motif domain;IPR001159:Double-stranded RNA-binding;IPR006535:HnRNP R/Q splicing factor;	11.07	1	6	6	11	42.8771	11.07	10	11	515	56.0915	9.18799
	KKHEILEEMSK	2	1	1	086630F_142740_eq		1371.73	High	3.60247	0				High	4.3388	0	2
		Accession	Description	ΣCoverage	Σ# Proteins	Σ# Unique Peptides	Σ# Peptides	Σ# PSMs	Score A(3,8,10)	Coverage A(3,8,10)	# Peptides A(3,8,10)	# PSM A(3,8,10)	# AAs	MW [kDa]	calc. pI
		086630F_142740_eq	GO:0003676:Molecular Function:nucleic acid binding;GO:0005622:Cellular Component:intracellular;GO:0003725:Molecular Function:double-stranded RNA binding; IPR000504:RNA recognition motif domain;IPR001159:Double-stranded RNA-binding;IPR006535:HnRNP R/Q splicing factor;	11.07	1	6	6	11	42.8771	11.07	10	11	515	56.0915	9.18799
	GYAFVMYTSR	1	1	1	086630F_142740_eq		1194.56	High	3.12332	0							0
		Accession	Description	ΣCoverage	Σ# Proteins	Σ# Unique Peptides	Σ# Peptides	Σ# PSMs	Score A(3,8,10)	Coverage A(3,8,10)	# Peptides A(3,8,10)	# PSM A(3,8,10)	# AAs	MW [kDa]	calc. pI
		086630F_142740_eq	GO:0003676:Molecular Function:nucleic acid binding;GO:0005622:Cellular Component:intracellular;GO:0003725:Molecular Function:double-stranded RNA binding; IPR000504:RNA recognition motif domain;IPR001159:Double-stranded RNA-binding;IPR006535:HnRNP R/Q splicing factor;	11.07	1	6	6	11	42.8771	11.07	10	11	515	56.0915	9.18799
	NLLLTTTEESLK	1	1	1	086630F_142740_eq		1361.75	High	3.01594	0							0
		Accession	Description	ΣCoverage	Σ# Proteins	Σ# Unique Peptides	Σ# Peptides	Σ# PSMs	Score A(3,8,10)	Coverage A(3,8,10)	# Peptides A(3,8,10)	# PSM A(3,8,10)	# AAs	MW [kDa]	calc. pI
		086630F_142740_eq	GO:0003676:Molecular Function:nucleic acid binding;GO:0005622:Cellular Component:intracellular;GO:0003725:Molecular Function:double-stranded RNA binding; IPR000504:RNA recognition motif domain;IPR001159:Double-stranded RNA-binding;IPR006535:HnRNP R/Q splicing factor;	11.07	1	6	6	11	42.8771	11.07	10	11	515	56.0915	9.18799
	VTEGVVDVIVYPSATDKTK	1	1	1	086630F_142740_eq		2021.08							High	4.68118	0	1
		Accession	Description	ΣCoverage	Σ# Proteins	Σ# Unique Peptides	Σ# Peptides	Σ# PSMs	Score A(3,8,10)	Coverage A(3,8,10)	# Peptides A(3,8,10)	# PSM A(3,8,10)	# AAs	MW [kDa]	calc. pI
		086630F_142740_eq	GO:0003676:Molecular Function:nucleic acid binding;GO:0005622:Cellular Component:intracellular;GO:0003725:Molecular Function:double-stranded RNA binding; IPR000504:RNA recognition motif domain;IPR001159:Double-stranded RNA-binding;IPR006535:HnRNP R/Q splicing factor;	11.07	1	6	6	11	42.8771	11.07	10	11	515	56.0915	9.18799
Bb092080F	GO:0003676:Molecular Function:nucleic acid binding; IPR000504:RNA recognition motif domain;IPR006535:HnRNP R/Q splicing factor;	10.88	1	5	5	7	22.8416	10.88	7	7	588	66.2781	6.22705
	Sequence	# PSMs	# Proteins	# Protein Groups	Protein Group Accessions	Modifications	MH+ [Da]	A3	XCorr A3	Probability A3	A8	XCorr A8	Probability A8	A10	XCorr A10	Probability A10	# Missed Cleavages
	MYEDDVLSPGDLDVR	2	1	1	092080F_007520_in		1723.78	High	3.7094	0	High	2.24532	0				0
		Accession	Description	ΣCoverage	Σ# Proteins	Σ# Unique Peptides	Σ# Peptides	Σ# PSMs	Score A(3,8,10)	Coverage A(3,8,10)	# Peptides A(3,8,10)	# PSM A(3,8,10)	# AAs	MW [kDa]	calc. pI
		092080F_007520_in	GO:0003676:Molecular Function:nucleic acid binding; IPR000504:RNA recognition motif domain;IPR006535:HnRNP R/Q splicing factor;	10.88	1	5	5	7	22.8416	10.88	7	7	588	66.2781	6.22705
	GYAFVTYTTK	1	1	1	092080F_007520_in		1150.58	High	3.17808	0							0
		Accession	Description	ΣCoverage	Σ# Proteins	Σ# Unique Peptides	Σ# Peptides	Σ# PSMs	Score A(3,8,10)	Coverage A(3,8,10)	# Peptides A(3,8,10)	# PSM A(3,8,10)	# AAs	MW [kDa]	calc. pI
		092080F_007520_in	GO:0003676:Molecular Function:nucleic acid binding; IPR000504:RNA recognition motif domain;IPR006535:HnRNP R/Q splicing factor;	10.88	1	5	5	7	22.8416	10.88	7	7	588	66.2781	6.22705
	EFDETGAQDVLK	2	1	1	092080F_007520_in		1351.64	High	3.12611	0	High	1.85496	0				0
		Accession	Description	ΣCoverage	Σ# Proteins	Σ# Unique Peptides	Σ# Peptides	Σ# PSMs	Score A(3,8,10)	Coverage A(3,8,10)	# Peptides A(3,8,10)	# PSM A(3,8,10)	# AAs	MW [kDa]	calc. pI
		092080F_007520_in	GO:0003676:Molecular Function:nucleic acid binding; IPR000504:RNA recognition motif domain;IPR006535:HnRNP R/Q splicing factor;	10.88	1	5	5	7	22.8416	10.88	7	7	588	66.2781	6.22705
	YAMPVTEEEEKEMTDK	1	1	1	092080F_007520_in		1929.84							High	4.65497	0	1
		Accession	Description	ΣCoverage	Σ# Proteins	Σ# Unique Peptides	Σ# Peptides	Σ# PSMs	Score A(3,8,10)	Coverage A(3,8,10)	# Peptides A(3,8,10)	# PSM A(3,8,10)	# AAs	MW [kDa]	calc. pI
		092080F_007520_in	GO:0003676:Molecular Function:nucleic acid binding; IPR000504:RNA recognition motif domain;IPR006535:HnRNP R/Q splicing factor;	10.88	1	5	5	7	22.8416	10.88	7	7	588	66.2781	6.22705
	GFAFLEYLSHK	1	1	1	092080F_007520_in		1311.67							High	4.07281	0	0
		Accession	Description	ΣCoverage	Σ# Proteins	Σ# Unique Peptides	Σ# Peptides	Σ# PSMs	Score A(3,8,10)	Coverage A(3,8,10)	# Peptides A(3,8,10)	# PSM A(3,8,10)	# AAs	MW [kDa]	calc. pI
		092080F_007520_in	GO:0003676:Molecular Function:nucleic acid binding; IPR000504:RNA recognition motif domain;IPR006535:HnRNP R/Q splicing factor;	10.88	1	5	5	7	22.8416	10.88	7	7	588	66.2781	6.22705
Bb236880F	GO:0003676:Molecular Function:nucleic acid binding; IPR000504:RNA recognition motif domain;	10.78	1	2	2	3	12.6217	10.78	3	3	167	17.653	5.66846
	Sequence	# PSMs	# Proteins	# Protein Groups	Protein Group Accessions	Modifications	MH+ [Da]	A3	XCorr A3	Probability A3	A8	XCorr A8	Probability A8	A10	XCorr A10	Probability A10	# Missed Cleavages
	GFGFVTFSNDSDAANAK	2	1	1	236880F_071870_in		1747.79	High	5.06748	0	High	1.9617	0				0
		Accession	Description	ΣCoverage	Σ# Proteins	Σ# Unique Peptides	Σ# Peptides	Σ# PSMs	Score A(3,8,10)	Coverage A(3,8,10)	# Peptides A(3,8,10)	# PSM A(3,8,10)	# AAs	MW [kDa]	calc. pI
		236880F_071870_in	GO:0003676:Molecular Function:nucleic acid binding; IPR000504:RNA recognition motif domain;	10.78	1	2	2	3	12.6217	10.78	3	3	167	17.653	5.66846
	GFGFVTFSNDSDAANAKK	1	1	1	236880F_071870_in		1875.89							High	5.59251	0	1
		Accession	Description	ΣCoverage	Σ# Proteins	Σ# Unique Peptides	Σ# Peptides	Σ# PSMs	Score A(3,8,10)	Coverage A(3,8,10)	# Peptides A(3,8,10)	# PSM A(3,8,10)	# AAs	MW [kDa]	calc. pI
		236880F_071870_in	GO:0003676:Molecular Function:nucleic acid binding; IPR000504:RNA recognition motif domain;	10.78	1	2	2	3	12.6217	10.78	3	3	167	17.653	5.66846
Bb036600R	GO:0008152:Biological Process:metabolic process;GO:0003824:Molecular Function:catalytic activity;GO:0016874:Molecular Function:ligase activity;GO:0005524:Molecular Function:ATP binding;GO:0046872:Molecular Function:metal ion binding; IPR000089:Biotin/lipoyl attachment;IPR001882:Biotin-binding site;IPR005479:Carbamoyl-phosphate synthetase, large subunit, ATP-binding;IPR005481:Carbamoyl-phosphate s…	10.11	1	5	5	6	21.1719	10.11	6	6	722	78.9457	5.78271
	Sequence	# PSMs	# Proteins	# Protein Groups	Protein Group Accessions	Modifications	MH+ [Da]	A3	XCorr A3	Probability A3	A8	XCorr A8	Probability A8	A10	XCorr A10	Probability A10	# Missed Cleavages
	IIEEAPAPGLTEEVR	2	1	1	036600R_247630_eq		1623.86	High	3.58306	0	High	1.91834	0				0
		Accession	Description	ΣCoverage	Σ# Proteins	Σ# Unique Peptides	Σ# Peptides	Σ# PSMs	Score A(3,8,10)	Coverage A(3,8,10)	# Peptides A(3,8,10)	# PSM A(3,8,10)	# AAs	MW [kDa]	calc. pI
		036600R_247630_eq	GO:0008152:Biological Process:metabolic process;GO:0003824:Molecular Function:catalytic activity;GO:0016874:Molecular Function:ligase activity;GO:0005524:Molecular Function:ATP binding;GO:0046872:Molecular Function:metal ion binding; IPR000089:Biotin/lipoyl attachment;IPR001882:Biotin-binding site;IPR005479:Carbamoyl-phosphate synthetase, large subunit, ATP-binding;IPR005481:Carbamoyl-phosphate s…	10.11	1	5	5	6	21.1719	10.11	6	6	722	78.9457	5.78271
	VYVQDGDTVEK	1	1	1	036600R_247630_eq		1252.61	High	3.06185	0							0
		Accession	Description	ΣCoverage	Σ# Proteins	Σ# Unique Peptides	Σ# Peptides	Σ# PSMs	Score A(3,8,10)	Coverage A(3,8,10)	# Peptides A(3,8,10)	# PSM A(3,8,10)	# AAs	MW [kDa]	calc. pI
		036600R_247630_eq	GO:0008152:Biological Process:metabolic process;GO:0003824:Molecular Function:catalytic activity;GO:0016874:Molecular Function:ligase activity;GO:0005524:Molecular Function:ATP binding;GO:0046872:Molecular Function:metal ion binding; IPR000089:Biotin/lipoyl attachment;IPR001882:Biotin-binding site;IPR005479:Carbamoyl-phosphate synthetase, large subunit, ATP-binding;IPR005481:Carbamoyl-phosphate s…	10.11	1	5	5	6	21.1719	10.11	6	6	722	78.9457	5.78271
	GSGSTGGAVAPMPGVIEK	1	1	1	036600R_247630_eq		1614.82				High	2.42496	0				0
		Accession	Description	ΣCoverage	Σ# Proteins	Σ# Unique Peptides	Σ# Peptides	Σ# PSMs	Score A(3,8,10)	Coverage A(3,8,10)	# Peptides A(3,8,10)	# PSM A(3,8,10)	# AAs	MW [kDa]	calc. pI
		036600R_247630_eq	GO:0008152:Biological Process:metabolic process;GO:0003824:Molecular Function:catalytic activity;GO:0016874:Molecular Function:ligase activity;GO:0005524:Molecular Function:ATP binding;GO:0046872:Molecular Function:metal ion binding; IPR000089:Biotin/lipoyl attachment;IPR001882:Biotin-binding site;IPR005479:Carbamoyl-phosphate synthetase, large subunit, ATP-binding;IPR005481:Carbamoyl-phosphate s…	10.11	1	5	5	6	21.1719	10.11	6	6	722	78.9457	5.78271
	VQIHISYGGEDTYK	1	1	1	036600R_247630_eq		1609.79							High	5.23799	0	0
		Accession	Description	ΣCoverage	Σ# Proteins	Σ# Unique Peptides	Σ# Peptides	Σ# PSMs	Score A(3,8,10)	Coverage A(3,8,10)	# Peptides A(3,8,10)	# PSM A(3,8,10)	# AAs	MW [kDa]	calc. pI
		036600R_247630_eq	GO:0008152:Biological Process:metabolic process;GO:0003824:Molecular Function:catalytic activity;GO:0016874:Molecular Function:ligase activity;GO:0005524:Molecular Function:ATP binding;GO:0046872:Molecular Function:metal ion binding; IPR000089:Biotin/lipoyl attachment;IPR001882:Biotin-binding site;IPR005479:Carbamoyl-phosphate synthetase, large subunit, ATP-binding;IPR005481:Carbamoyl-phosphate s…	10.11	1	5	5	6	21.1719	10.11	6	6	722	78.9457	5.78271
	AGDEVSVHYDPMIAK	1	1	1	036600R_247630_eq		1631.77							High	4.94566	0	0
		Accession	Description	ΣCoverage	Σ# Proteins	Σ# Unique Peptides	Σ# Peptides	Σ# PSMs	Score A(3,8,10)	Coverage A(3,8,10)	# Peptides A(3,8,10)	# PSM A(3,8,10)	# AAs	MW [kDa]	calc. pI
		036600R_247630_eq	GO:0008152:Biological Process:metabolic process;GO:0003824:Molecular Function:catalytic activity;GO:0016874:Molecular Function:ligase activity;GO:0005524:Molecular Function:ATP binding;GO:0046872:Molecular Function:metal ion binding; IPR000089:Biotin/lipoyl attachment;IPR001882:Biotin-binding site;IPR005479:Carbamoyl-phosphate synthetase, large subunit, ATP-binding;IPR005481:Carbamoyl-phosphate s…	10.11	1	5	5	6	21.1719	10.11	6	6	722	78.9457	5.78271
Bb042190R	GO:0004867:Molecular Function:serine-type endopeptidase inhibitor activity; IPR000215:Protease inhibitor I4, serpin;IPR015557:Protease inhibitor I4, serpin B1;IPR023795:Protease inhibitor I4, serpin, conserved site;IPR023796:Serpin domain;	9.95	2	3	3	3	10.8919	9.95	3	3	372	41.6115	5.49072
	Sequence	# PSMs	# Proteins	# Protein Groups	Protein Group Accessions	Modifications	MH+ [Da]	A3	XCorr A3	Probability A3	A8	XCorr A8	Probability A8	A10	XCorr A10	Probability A10	# Missed Cleavages
	NYGAELASVDFK	1	2	1	042190R_202240_eq		1313.64	High	3.66333	0							0
		Accession	Description	ΣCoverage	Σ# Proteins	Σ# Unique Peptides	Σ# Peptides	Σ# PSMs	Score A(3,8,10)	Coverage A(3,8,10)	# Peptides A(3,8,10)	# PSM A(3,8,10)	# AAs	MW [kDa]	calc. pI
		042190R_202240_eq	GO:0004867:Molecular Function:serine-type endopeptidase inhibitor activity; IPR000215:Protease inhibitor I4, serpin;IPR015557:Protease inhibitor I4, serpin B1;IPR023795:Protease inhibitor I4, serpin, conserved site;IPR023796:Serpin domain;	9.95	2	3	3	3	10.8919	9.95	3	3	372	41.6115	5.49072
	LVLVNAIYFK	1	2	1	042190R_202240_eq		1179.71	High	2.89101	0							0
		Accession	Description	ΣCoverage	Σ# Proteins	Σ# Unique Peptides	Σ# Peptides	Σ# PSMs	Score A(3,8,10)	Coverage A(3,8,10)	# Peptides A(3,8,10)	# PSM A(3,8,10)	# AAs	MW [kDa]	calc. pI
		042190R_202240_eq	GO:0004867:Molecular Function:serine-type endopeptidase inhibitor activity; IPR000215:Protease inhibitor I4, serpin;IPR015557:Protease inhibitor I4, serpin B1;IPR023795:Protease inhibitor I4, serpin, conserved site;IPR023796:Serpin domain;	9.95	2	3	3	3	10.8919	9.95	3	3	372	41.6115	5.49072
	IKDLIPAGAVDAMTR	1	1	1	042190R_202240_eq		1570.86							High	4.33758	0	1
		Accession	Description	ΣCoverage	Σ# Proteins	Σ# Unique Peptides	Σ# Peptides	Σ# PSMs	Score A(3,8,10)	Coverage A(3,8,10)	# Peptides A(3,8,10)	# PSM A(3,8,10)	# AAs	MW [kDa]	calc. pI
		042190R_202240_eq	GO:0004867:Molecular Function:serine-type endopeptidase inhibitor activity; IPR000215:Protease inhibitor I4, serpin;IPR015557:Protease inhibitor I4, serpin B1;IPR023795:Protease inhibitor I4, serpin, conserved site;IPR023796:Serpin domain;	9.95	2	3	3	3	10.8919	9.95	3	3	372	41.6115	5.49072
Bb015100R	GO:0007155:Biological Process:cell adhesion; IPR000421:Coagulation factor 5/8 type, C-terminal;IPR008979:Galactose-binding domain-like;	9.76	1	2	2	3	9.15855	9.76	3	3	297	32.7363	6.96143
	Sequence	# PSMs	# Proteins	# Protein Groups	Protein Group Accessions	Modifications	MH+ [Da]	A3	XCorr A3	Probability A3	A8	XCorr A8	Probability A8	A10	XCorr A10	Probability A10	# Missed Cleavages
	LEGVSGTGSSTDTTELK	2	1	1	015100R_303850_eq		1681.81	High	4.00268	0	High	2.29289	0				0
		Accession	Description	ΣCoverage	Σ# Proteins	Σ# Unique Peptides	Σ# Peptides	Σ# PSMs	Score A(3,8,10)	Coverage A(3,8,10)	# Peptides A(3,8,10)	# PSM A(3,8,10)	# AAs	MW [kDa]	calc. pI
		015100R_303850_eq	GO:0007155:Biological Process:cell adhesion; IPR000421:Coagulation factor 5/8 type, C-terminal;IPR008979:Galactose-binding domain-like;	9.76	1	2	2	3	9.15855	9.76	3	3	297	32.7363	6.96143
	MQSDLDALLAWK	1	1	1	015100R_303850_eq		1390.7	High	2.86298	0							0
		Accession	Description	ΣCoverage	Σ# Proteins	Σ# Unique Peptides	Σ# Peptides	Σ# PSMs	Score A(3,8,10)	Coverage A(3,8,10)	# Peptides A(3,8,10)	# PSM A(3,8,10)	# AAs	MW [kDa]	calc. pI
		015100R_303850_eq	GO:0007155:Biological Process:cell adhesion; IPR000421:Coagulation factor 5/8 type, C-terminal;IPR008979:Galactose-binding domain-like;	9.76	1	2	2	3	9.15855	9.76	3	3	297	32.7363	6.96143
Bb053750F	GO:0016874:Molecular Function:ligase activity; IPR000022:Carboxyl transferase;IPR011762:Acetyl-coenzyme A carboxyltransferase, N-terminal;IPR011763:Acetyl-coenzyme A carboxyltransferase, C-terminal;	9.59	1	5	5	7	22.6622	9.59	7	7	605	66.5451	7.97217
	Sequence	# PSMs	# Proteins	# Protein Groups	Protein Group Accessions	Modifications	MH+ [Da]	A3	XCorr A3	Probability A3	A8	XCorr A8	Probability A8	A10	XCorr A10	Probability A10	# Missed Cleavages
	IQEGVESLAGYADIFQR	1	1	1	053750F_044940_in		1895.95	High	5.22099	0							0
		Accession	Description	ΣCoverage	Σ# Proteins	Σ# Unique Peptides	Σ# Peptides	Σ# PSMs	Score A(3,8,10)	Coverage A(3,8,10)	# Peptides A(3,8,10)	# PSM A(3,8,10)	# AAs	MW [kDa]	calc. pI
		053750F_044940_in	GO:0016874:Molecular Function:ligase activity; IPR000022:Carboxyl transferase;IPR011762:Acetyl-coenzyme A carboxyltransferase, N-terminal;IPR011763:Acetyl-coenzyme A carboxyltransferase, C-terminal;	9.59	1	5	5	7	22.6622	9.59	7	7	605	66.5451	7.97217
	DTSYLFITGPDVVK	1	1	1	053750F_044940_in		1554.81	High	3.23144	0							0
		Accession	Description	ΣCoverage	Σ# Proteins	Σ# Unique Peptides	Σ# Peptides	Σ# PSMs	Score A(3,8,10)	Coverage A(3,8,10)	# Peptides A(3,8,10)	# PSM A(3,8,10)	# AAs	MW [kDa]	calc. pI
		053750F_044940_in	GO:0016874:Molecular Function:ligase activity; IPR000022:Carboxyl transferase;IPR011762:Acetyl-coenzyme A carboxyltransferase, N-terminal;IPR011763:Acetyl-coenzyme A carboxyltransferase, C-terminal;	9.59	1	5	5	7	22.6622	9.59	7	7	605	66.5451	7.97217
	AFENDIDALLR	2	1	1	053750F_044940_in		1276.65	High	2.99632	0	High	1.78391	0				0
		Accession	Description	ΣCoverage	Σ# Proteins	Σ# Unique Peptides	Σ# Peptides	Σ# PSMs	Score A(3,8,10)	Coverage A(3,8,10)	# Peptides A(3,8,10)	# PSM A(3,8,10)	# AAs	MW [kDa]	calc. pI
		053750F_044940_in	GO:0016874:Molecular Function:ligase activity; IPR000022:Carboxyl transferase;IPR011762:Acetyl-coenzyme A carboxyltransferase, N-terminal;IPR011763:Acetyl-coenzyme A carboxyltransferase, C-terminal;	9.59	1	5	5	7	22.6622	9.59	7	7	605	66.5451	7.97217
	EEVTQEELGGAK	2	1	1	053750F_044940_in		1289.62	High	2.98867	0	High	2.07521	0				0
		Accession	Description	ΣCoverage	Σ# Proteins	Σ# Unique Peptides	Σ# Peptides	Σ# PSMs	Score A(3,8,10)	Coverage A(3,8,10)	# Peptides A(3,8,10)	# PSM A(3,8,10)	# AAs	MW [kDa]	calc. pI
		053750F_044940_in	GO:0016874:Molecular Function:ligase activity; IPR000022:Carboxyl transferase;IPR011762:Acetyl-coenzyme A carboxyltransferase, N-terminal;IPR011763:Acetyl-coenzyme A carboxyltransferase, C-terminal;	9.59	1	5	5	7	22.6622	9.59	7	7	605	66.5451	7.97217
	SVTREEVTQEELGGAK	1	1	1	053750F_044940_in		1732.87							High	4.36566	0	1
		Accession	Description	ΣCoverage	Σ# Proteins	Σ# Unique Peptides	Σ# Peptides	Σ# PSMs	Score A(3,8,10)	Coverage A(3,8,10)	# Peptides A(3,8,10)	# PSM A(3,8,10)	# AAs	MW [kDa]	calc. pI
		053750F_044940_in	GO:0016874:Molecular Function:ligase activity; IPR000022:Carboxyl transferase;IPR011762:Acetyl-coenzyme A carboxyltransferase, N-terminal;IPR011763:Acetyl-coenzyme A carboxyltransferase, C-terminal;	9.59	1	5	5	7	22.6622	9.59	7	7	605	66.5451	7.97217
Bb300920R	GO:0005622:Cellular Component:intracellular;GO:0005840:Cellular Component:ribosome;GO:0006412:Biological Process:translation;GO:0003735:Molecular Function:structural constituent of ribosome; IPR005484:Ribosomal protein L18/L5;IPR005485:Ribosomal protein L5, eukaryotic/archaeal;	9.52	1	2	2	2	8.15441	9.52	2	2	294	33.9746	9.39307
	Sequence	# PSMs	# Proteins	# Protein Groups	Protein Group Accessions	Modifications	MH+ [Da]	A3	XCorr A3	Probability A3	A8	XCorr A8	Probability A8	A10	XCorr A10	Probability A10	# Missed Cleavages
	LGITADSIEEMYTK	1	1	1	300920R		1570.77	High	4.04017	0							0
		Accession	Description	ΣCoverage	Σ# Proteins	Σ# Unique Peptides	Σ# Peptides	Σ# PSMs	Score A(3,8,10)	Coverage A(3,8,10)	# Peptides A(3,8,10)	# PSM A(3,8,10)	# AAs	MW [kDa]	calc. pI
		300920R	GO:0005622:Cellular Component:intracellular;GO:0005840:Cellular Component:ribosome;GO:0006412:Biological Process:translation;GO:0003735:Molecular Function:structural constituent of ribosome; IPR005484:Ribosomal protein L18/L5;IPR005485:Ribosomal protein L5, eukaryotic/archaeal;	9.52	1	2	2	2	8.15441	9.52	2	2	294	33.9746	9.39307
	GAVDGGLDIPHSTK	1	1	1	300920R		1366.7							High	4.11425	0	0
		Accession	Description	ΣCoverage	Σ# Proteins	Σ# Unique Peptides	Σ# Peptides	Σ# PSMs	Score A(3,8,10)	Coverage A(3,8,10)	# Peptides A(3,8,10)	# PSM A(3,8,10)	# AAs	MW [kDa]	calc. pI
		300920R	GO:0005622:Cellular Component:intracellular;GO:0005840:Cellular Component:ribosome;GO:0006412:Biological Process:translation;GO:0003735:Molecular Function:structural constituent of ribosome; IPR005484:Ribosomal protein L18/L5;IPR005485:Ribosomal protein L5, eukaryotic/archaeal;	9.52	1	2	2	2	8.15441	9.52	2	2	294	33.9746	9.39307
Bb278010R	GO:0008290:Cellular Component:F-actin capping protein complex;GO:0030036:Biological Process:actin cytoskeleton organization;GO:0003779:Molecular Function:actin binding; IPR002189:WASH complex, F-actin capping protein, alpha subunit;IPR017865:F-actin capping protein, alpha subunit, conserved site;	9.47	1	2	2	2	8.0172	9.47	2	2	338	38.9396	7.15186
	Sequence	# PSMs	# Proteins	# Protein Groups	Protein Group Accessions	Modifications	MH+ [Da]	A3	XCorr A3	Probability A3	A8	XCorr A8	Probability A8	A10	XCorr A10	Probability A10	# Missed Cleavages
	IASDFILHAPPGEFNEVFNDVR	1	1	1	278010R		2487.23	High	5.03825	0							0
		Accession	Description	ΣCoverage	Σ# Proteins	Σ# Unique Peptides	Σ# Peptides	Σ# PSMs	Score A(3,8,10)	Coverage A(3,8,10)	# Peptides A(3,8,10)	# PSM A(3,8,10)	# AAs	MW [kDa]	calc. pI
		278010R	GO:0008290:Cellular Component:F-actin capping protein complex;GO:0030036:Biological Process:actin cytoskeleton organization;GO:0003779:Molecular Function:actin binding; IPR002189:WASH complex, F-actin capping protein, alpha subunit;IPR017865:F-actin capping protein, alpha subunit, conserved site;	9.47	1	2	2	2	8.0172	9.47	2	2	338	38.9396	7.15186
	LLLNDDNLLK	1	1	1	278010R		1170.67	High	2.97895	0							0
		Accession	Description	ΣCoverage	Σ# Proteins	Σ# Unique Peptides	Σ# Peptides	Σ# PSMs	Score A(3,8,10)	Coverage A(3,8,10)	# Peptides A(3,8,10)	# PSM A(3,8,10)	# AAs	MW [kDa]	calc. pI
		278010R	GO:0008290:Cellular Component:F-actin capping protein complex;GO:0030036:Biological Process:actin cytoskeleton organization;GO:0003779:Molecular Function:actin binding; IPR002189:WASH complex, F-actin capping protein, alpha subunit;IPR017865:F-actin capping protein, alpha subunit, conserved site;	9.47	1	2	2	2	8.0172	9.47	2	2	338	38.9396	7.15186
Bb046710R	GO:0030130:Cellular Component:clathrin coat of trans-Golgi network vesicle;GO:0030132:Cellular Component:clathrin coat of coated pit;GO:0006886:Biological Process:intracellular protein transport;GO:0005198:Molecular Function:structural molecule activity; IPR000996:Clathrin light chain;	9.42	1	1	1	2	9.99164	9.42	2	2	223	25.029	4.55127
	Sequence	# PSMs	# Proteins	# Protein Groups	Protein Group Accessions	Modifications	MH+ [Da]	A3	XCorr A3	Probability A3	A8	XCorr A8	Probability A8	A10	XCorr A10	Probability A10	# Missed Cleavages
	SAEEAFREEVAESNPGQEWER	2	1	1	046710R_300600_eq		2450.08	High	4.36375	0				High	5.62789	0	1
		Accession	Description	ΣCoverage	Σ# Proteins	Σ# Unique Peptides	Σ# Peptides	Σ# PSMs	Score A(3,8,10)	Coverage A(3,8,10)	# Peptides A(3,8,10)	# PSM A(3,8,10)	# AAs	MW [kDa]	calc. pI
		046710R_300600_eq	GO:0030130:Cellular Component:clathrin coat of trans-Golgi network vesicle;GO:0030132:Cellular Component:clathrin coat of coated pit;GO:0006886:Biological Process:intracellular protein transport;GO:0005198:Molecular Function:structural molecule activity; IPR000996:Clathrin light chain;	9.42	1	1	1	2	9.99164	9.42	2	2	223	25.029	4.55127
Bb094750R	GO:0008270:Molecular Function:zinc ion binding;GO:0003723:Molecular Function:RNA binding; IPR002867:Zinc finger, C6HC-type;IPR004087:K Homology;IPR017907:Zinc finger, RING-type, conserved site;	9.32	1	3	3	7	27.64	9.32	5	7	751	82.3377	7.98682
	Sequence	# PSMs	# Proteins	# Protein Groups	Protein Group Accessions	Modifications	MH+ [Da]	A3	XCorr A3	Probability A3	A8	XCorr A8	Probability A8	A10	XCorr A10	Probability A10	# Missed Cleavages
	LIEEEISKLEKDDK	3	1	1	094750R_196050_in		1688.89	High	3.20145	0				High	5.12093	0	2
		Accession	Description	ΣCoverage	Σ# Proteins	Σ# Unique Peptides	Σ# Peptides	Σ# PSMs	Score A(3,8,10)	Coverage A(3,8,10)	# Peptides A(3,8,10)	# PSM A(3,8,10)	# AAs	MW [kDa]	calc. pI
		094750R_196050_in	GO:0008270:Molecular Function:zinc ion binding;GO:0003723:Molecular Function:RNA binding; IPR002867:Zinc finger, C6HC-type;IPR004087:K Homology;IPR017907:Zinc finger, RING-type, conserved site;	9.32	1	3	3	7	27.64	9.32	5	7	751	82.3377	7.98682
	LIEEEISKLEK	2	1	1	094750R_196050_in		1330.75	High	2.86643	0	High	1.78325	0				1
		Accession	Description	ΣCoverage	Σ# Proteins	Σ# Unique Peptides	Σ# Peptides	Σ# PSMs	Score A(3,8,10)	Coverage A(3,8,10)	# Peptides A(3,8,10)	# PSM A(3,8,10)	# AAs	MW [kDa]	calc. pI
		094750R_196050_in	GO:0008270:Molecular Function:zinc ion binding;GO:0003723:Molecular Function:RNA binding; IPR002867:Zinc finger, C6HC-type;IPR004087:K Homology;IPR017907:Zinc finger, RING-type, conserved site;	9.32	1	3	3	7	27.64	9.32	5	7	751	82.3377	7.98682
	YLPQLLAEKDSLDPSFVHASR	2	1	1	094750R_196050_in		2386.24							High	5.53648	0	1
		Accession	Description	ΣCoverage	Σ# Proteins	Σ# Unique Peptides	Σ# Peptides	Σ# PSMs	Score A(3,8,10)	Coverage A(3,8,10)	# Peptides A(3,8,10)	# PSM A(3,8,10)	# AAs	MW [kDa]	calc. pI
		094750R_196050_in	GO:0008270:Molecular Function:zinc ion binding;GO:0003723:Molecular Function:RNA binding; IPR002867:Zinc finger, C6HC-type;IPR004087:K Homology;IPR017907:Zinc finger, RING-type, conserved site;	9.32	1	3	3	7	27.64	9.32	5	7	751	82.3377	7.98682
Bb188520F	IPR010920:Like-Sm ribonucleoprotein (LSM)-related domain;IPR019050:DFDF motif;IPR019053:FFD/TFG box motif;	9.09	1	3	3	3	13.6386	9.09	3	3	473	51.646	9.46631
	Sequence	# PSMs	# Proteins	# Protein Groups	Protein Group Accessions	Modifications	MH+ [Da]	A3	XCorr A3	Probability A3	A8	XCorr A8	Probability A8	A10	XCorr A10	Probability A10	# Missed Cleavages
	NSQGWVDYEFDYEAAGIK	1	1	1	188520F_150880_eq		2091.93	High	4.9869	0							0
		Accession	Description	ΣCoverage	Σ# Proteins	Σ# Unique Peptides	Σ# Peptides	Σ# PSMs	Score A(3,8,10)	Coverage A(3,8,10)	# Peptides A(3,8,10)	# PSM A(3,8,10)	# AAs	MW [kDa]	calc. pI
		188520F_150880_eq	IPR010920:Like-Sm ribonucleoprotein (LSM)-related domain;IPR019050:DFDF motif;IPR019053:FFD/TFG box motif;	9.09	1	3	3	3	13.6386	9.09	3	3	473	51.646	9.46631
	SFFDNISCEASER	1	1	1	188520F_150880_eq	C8(Carbamidomethyl)	1561.66	High	4.27161	0							0
		Accession	Description	ΣCoverage	Σ# Proteins	Σ# Unique Peptides	Σ# Peptides	Σ# PSMs	Score A(3,8,10)	Coverage A(3,8,10)	# Peptides A(3,8,10)	# PSM A(3,8,10)	# AAs	MW [kDa]	calc. pI
		188520F_150880_eq	IPR010920:Like-Sm ribonucleoprotein (LSM)-related domain;IPR019050:DFDF motif;IPR019053:FFD/TFG box motif;	9.09	1	3	3	3	13.6386	9.09	3	3	473	51.646	9.46631
	SLNHETFGVTSR	1	1	1	188520F_150880_eq		1347.67							High	4.38009	0	0
		Accession	Description	ΣCoverage	Σ# Proteins	Σ# Unique Peptides	Σ# Peptides	Σ# PSMs	Score A(3,8,10)	Coverage A(3,8,10)	# Peptides A(3,8,10)	# PSM A(3,8,10)	# AAs	MW [kDa]	calc. pI
		188520F_150880_eq	IPR010920:Like-Sm ribonucleoprotein (LSM)-related domain;IPR019050:DFDF motif;IPR019053:FFD/TFG box motif;	9.09	1	3	3	3	13.6386	9.09	3	3	473	51.646	9.46631
Bb159470F	IPR005468:Avidin/streptavidin;IPR005469:Avidin;	8.59	1	2	2	2	5.4235	8.59	2	2	291	31.9925	4.94482
	Sequence	# PSMs	# Proteins	# Protein Groups	Protein Group Accessions	Modifications	MH+ [Da]	A3	XCorr A3	Probability A3	A8	XCorr A8	Probability A8	A10	XCorr A10	Probability A10	# Missed Cleavages
	LGAAGNGPSLVR	1	1	1	159470F_030430_eq		1111.62	High	3.53345	0							0
		Accession	Description	ΣCoverage	Σ# Proteins	Σ# Unique Peptides	Σ# Peptides	Σ# PSMs	Score A(3,8,10)	Coverage A(3,8,10)	# Peptides A(3,8,10)	# PSM A(3,8,10)	# AAs	MW [kDa]	calc. pI
		159470F_030430_eq	IPR005468:Avidin/streptavidin;IPR005469:Avidin;	8.59	1	2	2	2	5.4235	8.59	2	2	291	31.9925	4.94482
	SGASTFGFSVVWR	1	1	1	159470F_030430_eq		1400.69				High	1.89005	0				0
		Accession	Description	ΣCoverage	Σ# Proteins	Σ# Unique Peptides	Σ# Peptides	Σ# PSMs	Score A(3,8,10)	Coverage A(3,8,10)	# Peptides A(3,8,10)	# PSM A(3,8,10)	# AAs	MW [kDa]	calc. pI
		159470F_030430_eq	IPR005468:Avidin/streptavidin;IPR005469:Avidin;	8.59	1	2	2	2	5.4235	8.59	2	2	291	31.9925	4.94482
Bb186300F	GO:0006096:Biological Process:glycolysis;GO:0004332:Molecular Function:fructose-bisphosphate aldolase activity; IPR000741:Fructose-bisphosphate aldolase, class-I;	8.56	1	2	2	2	9.58473	8.56	2	2	362	38.7858	6.99072
	Sequence	# PSMs	# Proteins	# Protein Groups	Protein Group Accessions	Modifications	MH+ [Da]	A3	XCorr A3	Probability A3	A8	XCorr A8	Probability A8	A10	XCorr A10	Probability A10	# Missed Cleavages
	YQAGTGGPVSSESLFVK	1	1	1	186300F_006040_eq		1726.86	High	4.14317	0							0
		Accession	Description	ΣCoverage	Σ# Proteins	Σ# Unique Peptides	Σ# Peptides	Σ# PSMs	Score A(3,8,10)	Coverage A(3,8,10)	# Peptides A(3,8,10)	# PSM A(3,8,10)	# AAs	MW [kDa]	calc. pI
		186300F_006040_eq	GO:0006096:Biological Process:glycolysis;GO:0004332:Molecular Function:fructose-bisphosphate aldolase activity; IPR000741:Fructose-bisphosphate aldolase, class-I;	8.56	1	2	2	2	9.58473	8.56	2	2	362	38.7858	6.99072
	LANISVENTEENRR	1	1	1	186300F_006040_eq		1644.83							High	5.44157	0	1
		Accession	Description	ΣCoverage	Σ# Proteins	Σ# Unique Peptides	Σ# Peptides	Σ# PSMs	Score A(3,8,10)	Coverage A(3,8,10)	# Peptides A(3,8,10)	# PSM A(3,8,10)	# AAs	MW [kDa]	calc. pI
		186300F_006040_eq	GO:0006096:Biological Process:glycolysis;GO:0004332:Molecular Function:fructose-bisphosphate aldolase activity; IPR000741:Fructose-bisphosphate aldolase, class-I;	8.56	1	2	2	2	9.58473	8.56	2	2	362	38.7858	6.99072
Bb117190R	GO:0005622:Cellular Component:intracellular;GO:0005840:Cellular Component:ribosome;GO:0006412:Biological Process:translation;GO:0003735:Molecular Function:structural constituent of ribosome; IPR000876:Ribosomal protein S4e;IPR005824:KOW;IPR013843:Ribosomal protein S4e, N-terminal;IPR013845:Ribosomal protein S4e, central;IPR018199:Ribosomal protein S4e, N-terminal, conserved site;	8.33	1	2	2	2	6.20251	8.33	2	2	264	29.8181	10.1548
	Sequence	# PSMs	# Proteins	# Protein Groups	Protein Group Accessions	Modifications	MH+ [Da]	A3	XCorr A3	Probability A3	A8	XCorr A8	Probability A8	A10	XCorr A10	Probability A10	# Missed Cleavages
	FDTGNVCMVTGGR	1	1	1	117190R_228870_eq	C7(Carbamidomethyl)	1413.62	High	3.25554	0							0
		Accession	Description	ΣCoverage	Σ# Proteins	Σ# Unique Peptides	Σ# Peptides	Σ# PSMs	Score A(3,8,10)	Coverage A(3,8,10)	# Peptides A(3,8,10)	# PSM A(3,8,10)	# AAs	MW [kDa]	calc. pI
		117190R_228870_eq	GO:0005622:Cellular Component:intracellular;GO:0005840:Cellular Component:ribosome;GO:0006412:Biological Process:translation;GO:0003735:Molecular Function:structural constituent of ribosome; IPR000876:Ribosomal protein S4e;IPR005824:KOW;IPR013843:Ribosomal protein S4e, N-terminal;IPR013845:Ribosomal protein S4e, central;IPR018199:Ribosomal protein S4e, N-terminal, conserved site;	8.33	1	2	2	2	6.20251	8.33	2	2	264	29.8181	10.1548
	LSNIFIIGR	1	1	1	117190R_228870_eq		1032.62	High	2.94697	0							0
		Accession	Description	ΣCoverage	Σ# Proteins	Σ# Unique Peptides	Σ# Peptides	Σ# PSMs	Score A(3,8,10)	Coverage A(3,8,10)	# Peptides A(3,8,10)	# PSM A(3,8,10)	# AAs	MW [kDa]	calc. pI
		117190R_228870_eq	GO:0005622:Cellular Component:intracellular;GO:0005840:Cellular Component:ribosome;GO:0006412:Biological Process:translation;GO:0003735:Molecular Function:structural constituent of ribosome; IPR000876:Ribosomal protein S4e;IPR005824:KOW;IPR013843:Ribosomal protein S4e, N-terminal;IPR013845:Ribosomal protein S4e, central;IPR018199:Ribosomal protein S4e, N-terminal, conserved site;	8.33	1	2	2	2	6.20251	8.33	2	2	264	29.8181	10.1548
Bb261110R	GO:0003676:Molecular Function:nucleic acid binding;GO:0005622:Cellular Component:intracellular;GO:0006810:Biological Process:transport; IPR000504:RNA recognition motif domain;IPR002075:Nuclear transport factor 2;IPR018222:Nuclear transport factor 2, Eukaryote;	8.18	1	1	2	2	8.04847	8.18	2	2	477	53.1539	5.5542
	Sequence	# PSMs	# Proteins	# Protein Groups	Protein Group Accessions	Modifications	MH+ [Da]	A3	XCorr A3	Probability A3	A8	XCorr A8	Probability A8	A10	XCorr A10	Probability A10	# Missed Cleavages
	VPNFGFVVFDDPEPVQK	1	1	1	261110R_188950_in		1933.96	High	4.10752	0							0
		Accession	Description	ΣCoverage	Σ# Proteins	Σ# Unique Peptides	Σ# Peptides	Σ# PSMs	Score A(3,8,10)	Coverage A(3,8,10)	# Peptides A(3,8,10)	# PSM A(3,8,10)	# AAs	MW [kDa]	calc. pI
		261110R_188950_in	GO:0003676:Molecular Function:nucleic acid binding;GO:0005622:Cellular Component:intracellular;GO:0006810:Biological Process:transport; IPR000504:RNA recognition motif domain;IPR002075:Nuclear transport factor 2;IPR018222:Nuclear transport factor 2, Eukaryote;	8.18	1	1	2	2	8.04847	8.18	2	2	477	53.1539	5.5542
	DHFAQYGNVMELRINTKSGGGR	1	1	1	261110R_188950_in	Y6(Phospho)	2530.16							High	3.94094	0	2
		Accession	Description	ΣCoverage	Σ# Proteins	Σ# Unique Peptides	Σ# Peptides	Σ# PSMs	Score A(3,8,10)	Coverage A(3,8,10)	# Peptides A(3,8,10)	# PSM A(3,8,10)	# AAs	MW [kDa]	calc. pI
		261110R_188950_in	GO:0003676:Molecular Function:nucleic acid binding;GO:0005622:Cellular Component:intracellular;GO:0006810:Biological Process:transport; IPR000504:RNA recognition motif domain;IPR002075:Nuclear transport factor 2;IPR018222:Nuclear transport factor 2, Eukaryote;	8.18	1	1	2	2	8.04847	8.18	2	2	477	53.1539	5.5542
Bb296160F	GO:0005515:Molecular Function:protein binding; IPR000048:IQ motif, EF-hand binding site;IPR003598:Immunoglobulin subtype 2;IPR003599:Immunoglobulin subtype;IPR007110:Immunoglobulin-like;IPR013098:Immunoglobulin I-set;	7.82	1	1	1	1	3.35843	7.82	1	1	243	26.7096	5.61768
	Sequence	# PSMs	# Proteins	# Protein Groups	Protein Group Accessions	Modifications	MH+ [Da]	A3	XCorr A3	Probability A3	A8	XCorr A8	Probability A8	A10	XCorr A10	Probability A10	# Missed Cleavages
	AQAGDAGKYEIEIVNDLGK	1	1	1	296160F_162960_eq		1991.01	High	3.35843	0							1
		Accession	Description	ΣCoverage	Σ# Proteins	Σ# Unique Peptides	Σ# Peptides	Σ# PSMs	Score A(3,8,10)	Coverage A(3,8,10)	# Peptides A(3,8,10)	# PSM A(3,8,10)	# AAs	MW [kDa]	calc. pI
		296160F_162960_eq	GO:0005515:Molecular Function:protein binding; IPR000048:IQ motif, EF-hand binding site;IPR003598:Immunoglobulin subtype 2;IPR003599:Immunoglobulin subtype;IPR007110:Immunoglobulin-like;IPR013098:Immunoglobulin I-set;	7.82	1	1	1	1	3.35843	7.82	1	1	243	26.7096	5.61768
Bb086640F	GO:0003676:Molecular Function:nucleic acid binding; IPR000504:RNA recognition motif domain;IPR006535:HnRNP R/Q splicing factor;	7.22	2	2	2	3	8.6516	7.22	3	3	360	40.3627	8.93896
	Sequence	# PSMs	# Proteins	# Protein Groups	Protein Group Accessions	Modifications	MH+ [Da]	A3	XCorr A3	Probability A3	A8	XCorr A8	Probability A8	A10	XCorr A10	Probability A10	# Missed Cleavages
	DLYEDELVPVFEK	1	2	1	086640F_142750_eq		1595.79	High	3.50986	0							0
		Accession	Description	ΣCoverage	Σ# Proteins	Σ# Unique Peptides	Σ# Peptides	Σ# PSMs	Score A(3,8,10)	Coverage A(3,8,10)	# Peptides A(3,8,10)	# PSM A(3,8,10)	# AAs	MW [kDa]	calc. pI
		086640F_142750_eq	GO:0003676:Molecular Function:nucleic acid binding; IPR000504:RNA recognition motif domain;IPR006535:HnRNP R/Q splicing factor;	7.22	2	2	2	3	8.6516	7.22	3	3	360	40.3627	8.93896
	QAFEVGEEETVTR	2	1	1	086640F_142750_eq		1494.71	High	3.30792	0	High	1.83383	0				0
		Accession	Description	ΣCoverage	Σ# Proteins	Σ# Unique Peptides	Σ# Peptides	Σ# PSMs	Score A(3,8,10)	Coverage A(3,8,10)	# Peptides A(3,8,10)	# PSM A(3,8,10)	# AAs	MW [kDa]	calc. pI
		086640F_142750_eq	GO:0003676:Molecular Function:nucleic acid binding; IPR000504:RNA recognition motif domain;IPR006535:HnRNP R/Q splicing factor;	7.22	2	2	2	3	8.6516	7.22	3	3	360	40.3627	8.93896
Bb179890F	GO:0006364:Biological Process:rRNA processing;GO:0008033:Biological Process:tRNA processing;GO:0003723:Molecular Function:RNA binding; IPR000692:Fibrillarin;IPR020813:Fibrillarin, conserved site;	7.2	2	1	1	1	5.98422	7.2	1	1	264	28.6971	7.21045
	Sequence	# PSMs	# Proteins	# Protein Groups	Protein Group Accessions	Modifications	MH+ [Da]	A3	XCorr A3	Probability A3	A8	XCorr A8	Probability A8	A10	XCorr A10	Probability A10	# Missed Cleavages
	LAAAILGGIDQIHMAPGSK	1	2	1	179890F_004110_in		1863.01							High	5.98422	0	0
		Accession	Description	ΣCoverage	Σ# Proteins	Σ# Unique Peptides	Σ# Peptides	Σ# PSMs	Score A(3,8,10)	Coverage A(3,8,10)	# Peptides A(3,8,10)	# PSM A(3,8,10)	# AAs	MW [kDa]	calc. pI
		179890F_004110_in	GO:0006364:Biological Process:rRNA processing;GO:0008033:Biological Process:tRNA processing;GO:0003723:Molecular Function:RNA binding; IPR000692:Fibrillarin;IPR020813:Fibrillarin, conserved site;	7.2	2	1	1	1	5.98422	7.2	1	1	264	28.6971	7.21045
Bb041010R	GO:0005524:Molecular Function:ATP binding;GO:0033178:Cellular Component:proton-transporting two-sector ATPase complex, catalytic domain;GO:0015991:Biological Process:ATP hydrolysis coupled proton transport;GO:0016820:Molecular Function:hydrolase activity, acting on acid anhydrides, catalyzing transmembrane movement of substances;GO:0000166:Molecular Function:nucleotide binding;GO:0017111:Molecula…	6.88	1	1	1	1	4.80798	6.88	1	1	523	56.2124	5.31299
	Sequence	# PSMs	# Proteins	# Protein Groups	Protein Group Accessions	Modifications	MH+ [Da]	A3	XCorr A3	Probability A3	A8	XCorr A8	Probability A8	A10	XCorr A10	Probability A10	# Missed Cleavages
	AEPIKGQVVAVIGAVVDVQFDSGLPPILNALEVADR	1	1	1	041010R_315780_eq		3700.04	High	4.80798	0							1
		Accession	Description	ΣCoverage	Σ# Proteins	Σ# Unique Peptides	Σ# Peptides	Σ# PSMs	Score A(3,8,10)	Coverage A(3,8,10)	# Peptides A(3,8,10)	# PSM A(3,8,10)	# AAs	MW [kDa]	calc. pI
		041010R_315780_eq	GO:0005524:Molecular Function:ATP binding;GO:0033178:Cellular Component:proton-transporting two-sector ATPase complex, catalytic domain;GO:0015991:Biological Process:ATP hydrolysis coupled proton transport;GO:0016820:Molecular Function:hydrolase activity, acting on acid anhydrides, catalyzing transmembrane movement of substances;GO:0000166:Molecular Function:nucleotide binding;GO:0017111:Molecula…	6.88	1	1	1	1	4.80798	6.88	1	1	523	56.2124	5.31299
Bb111490F	GO:0005515:Molecular Function:protein binding; IPR000449:Ubiquitin-associated/translation elongation factor EF1B, N-terminal;IPR002715:Nascent polypeptide-associated complex NAC;IPR016641:Nascent polypeptide-associated complex, alpha subunit;	6.73	1	1	1	1	3.38622	6.73	1	1	208	22.7944	4.67822
	Sequence	# PSMs	# Proteins	# Protein Groups	Protein Group Accessions	Modifications	MH+ [Da]	A3	XCorr A3	Probability A3	A8	XCorr A8	Probability A8	A10	XCorr A10	Probability A10	# Missed Cleavages
	SPASDTYIVFGEAK	1	1	1	111490F_063050_eq		1484.73	High	3.38622	0							0
		Accession	Description	ΣCoverage	Σ# Proteins	Σ# Unique Peptides	Σ# Peptides	Σ# PSMs	Score A(3,8,10)	Coverage A(3,8,10)	# Peptides A(3,8,10)	# PSM A(3,8,10)	# AAs	MW [kDa]	calc. pI
		111490F_063050_eq	GO:0005515:Molecular Function:protein binding; IPR000449:Ubiquitin-associated/translation elongation factor EF1B, N-terminal;IPR002715:Nascent polypeptide-associated complex NAC;IPR016641:Nascent polypeptide-associated complex, alpha subunit;	6.73	1	1	1	1	3.38622	6.73	1	1	208	22.7944	4.67822
Bb152440F	GO:0003676:Molecular Function:nucleic acid binding; IPR000504:RNA recognition motif domain;	6.69	1	1	1	1	4.75667	6.69	1	1	314	33.5652	9.43701
	Sequence	# PSMs	# Proteins	# Protein Groups	Protein Group Accessions	Modifications	MH+ [Da]	A3	XCorr A3	Probability A3	A8	XCorr A8	Probability A8	A10	XCorr A10	Probability A10	# Missed Cleavages
	GPVDDFREPTEELREPTEEER	1	1	1	152440F_060180_eq		2530.16							High	4.75667	0	2
		Accession	Description	ΣCoverage	Σ# Proteins	Σ# Unique Peptides	Σ# Peptides	Σ# PSMs	Score A(3,8,10)	Coverage A(3,8,10)	# Peptides A(3,8,10)	# PSM A(3,8,10)	# AAs	MW [kDa]	calc. pI
		152440F_060180_eq	GO:0003676:Molecular Function:nucleic acid binding; IPR000504:RNA recognition motif domain;	6.69	1	1	1	1	4.75667	6.69	1	1	314	33.5652	9.43701
Bb188820F	GO:0005622:Cellular Component:intracellular;GO:0005840:Cellular Component:ribosome;GO:0006412:Biological Process:translation;GO:0003735:Molecular Function:structural constituent of ribosome; IPR002132:Ribosomal protein L5;IPR020929:Ribosomal protein L5, conserved site;IPR022803:Ribosomal protein L5 domain;	6.67	1	1	1	2	5.446	6.67	2	2	210	23.7456	10.1987
	Sequence	# PSMs	# Proteins	# Protein Groups	Protein Group Accessions	Modifications	MH+ [Da]	A3	XCorr A3	Probability A3	A8	XCorr A8	Probability A8	A10	XCorr A10	Probability A10	# Missed Cleavages
	VLEQLTGQTPVFSK	2	1	1	188820F_110750_eq		1546.85	High	3.44452	0	High	2.00148	0				0
		Accession	Description	ΣCoverage	Σ# Proteins	Σ# Unique Peptides	Σ# Peptides	Σ# PSMs	Score A(3,8,10)	Coverage A(3,8,10)	# Peptides A(3,8,10)	# PSM A(3,8,10)	# AAs	MW [kDa]	calc. pI
		188820F_110750_eq	GO:0005622:Cellular Component:intracellular;GO:0005840:Cellular Component:ribosome;GO:0006412:Biological Process:translation;GO:0003735:Molecular Function:structural constituent of ribosome; IPR002132:Ribosomal protein L5;IPR020929:Ribosomal protein L5, conserved site;IPR022803:Ribosomal protein L5 domain;	6.67	1	1	1	2	5.446	6.67	2	2	210	23.7456	10.1987
Bb046720R	GO:0005622:Cellular Component:intracellular;GO:0005840:Cellular Component:ribosome;GO:0006412:Biological Process:translation;GO:0003735:Molecular Function:structural constituent of ribosome; IPR001593:Ribosomal protein S3Ae;IPR018281:Ribosomal protein S3Ae, conserved site;	6.39	1	2	2	2	5.22796	6.39	2	2	266	30.0492	9.80322
	Sequence	# PSMs	# Proteins	# Protein Groups	Protein Group Accessions	Modifications	MH+ [Da]	A3	XCorr A3	Probability A3	A8	XCorr A8	Probability A8	A10	XCorr A10	Probability A10	# Missed Cleavages
	LIVEEVQGR	1	1	1	046720R_300610_eq		1042.59	High	3.3106	0							0
		Accession	Description	ΣCoverage	Σ# Proteins	Σ# Unique Peptides	Σ# Peptides	Σ# PSMs	Score A(3,8,10)	Coverage A(3,8,10)	# Peptides A(3,8,10)	# PSM A(3,8,10)	# AAs	MW [kDa]	calc. pI
		046720R_300610_eq	GO:0005622:Cellular Component:intracellular;GO:0005840:Cellular Component:ribosome;GO:0006412:Biological Process:translation;GO:0003735:Molecular Function:structural constituent of ribosome; IPR001593:Ribosomal protein S3Ae;IPR018281:Ribosomal protein S3Ae, conserved site;	6.39	1	2	2	2	5.22796	6.39	2	2	266	30.0492	9.80322
	TTDGYLLR	1	1	1	046720R_300610_eq		938.496				High	1.91736	0				0
		Accession	Description	ΣCoverage	Σ# Proteins	Σ# Unique Peptides	Σ# Peptides	Σ# PSMs	Score A(3,8,10)	Coverage A(3,8,10)	# Peptides A(3,8,10)	# PSM A(3,8,10)	# AAs	MW [kDa]	calc. pI
		046720R_300610_eq	GO:0005622:Cellular Component:intracellular;GO:0005840:Cellular Component:ribosome;GO:0006412:Biological Process:translation;GO:0003735:Molecular Function:structural constituent of ribosome; IPR001593:Ribosomal protein S3Ae;IPR018281:Ribosomal protein S3Ae, conserved site;	6.39	1	2	2	2	5.22796	6.39	2	2	266	30.0492	9.80322
Bb316920R	GO:0006508:Biological Process:proteolysis;GO:0004252:Molecular Function:serine-type endopeptidase activity;GO:0005515:Molecular Function:protein binding;GO:0003824:Molecular Function:catalytic activity; IPR001254:Peptidase S1/S6, chymotrypsin/Hap;IPR002172:Low-density lipoprotein (LDL) receptor class A repeat;IPR009003:Peptidase cysteine/serine, trypsin-like;IPR018114:Peptidase S1/S6, chymotrypsi…	6.25	2	2	2	4	15.7539	6.25	4	4	240	25.5285	4.43701
	Sequence	# PSMs	# Proteins	# Protein Groups	Protein Group Accessions	Modifications	MH+ [Da]	A3	XCorr A3	Probability A3	A8	XCorr A8	Probability A8	A10	XCorr A10	Probability A10	# Missed Cleavages
	RTTTDSTQQDFNVVR	2	2	1	316920R		1767.86	High	4.08555	0				High	5.35576	0	1
		Accession	Description	ΣCoverage	Σ# Proteins	Σ# Unique Peptides	Σ# Peptides	Σ# PSMs	Score A(3,8,10)	Coverage A(3,8,10)	# Peptides A(3,8,10)	# PSM A(3,8,10)	# AAs	MW [kDa]	calc. pI
		316920R	GO:0006508:Biological Process:proteolysis;GO:0004252:Molecular Function:serine-type endopeptidase activity;GO:0005515:Molecular Function:protein binding;GO:0003824:Molecular Function:catalytic activity; IPR001254:Peptidase S1/S6, chymotrypsin/Hap;IPR002172:Low-density lipoprotein (LDL) receptor class A repeat;IPR009003:Peptidase cysteine/serine, trypsin-like;IPR018114:Peptidase S1/S6, chymotrypsi…	6.25	2	2	2	4	15.7539	6.25	4	4	240	25.5285	4.43701
	TTTDSTQQDFNVVR	2	2	1	316920R		1611.76	High	3.52307	0	High	2.78953	0				0
		Accession	Description	ΣCoverage	Σ# Proteins	Σ# Unique Peptides	Σ# Peptides	Σ# PSMs	Score A(3,8,10)	Coverage A(3,8,10)	# Peptides A(3,8,10)	# PSM A(3,8,10)	# AAs	MW [kDa]	calc. pI
		316920R	GO:0006508:Biological Process:proteolysis;GO:0004252:Molecular Function:serine-type endopeptidase activity;GO:0005515:Molecular Function:protein binding;GO:0003824:Molecular Function:catalytic activity; IPR001254:Peptidase S1/S6, chymotrypsin/Hap;IPR002172:Low-density lipoprotein (LDL) receptor class A repeat;IPR009003:Peptidase cysteine/serine, trypsin-like;IPR018114:Peptidase S1/S6, chymotrypsi…	6.25	2	2	2	4	15.7539	6.25	4	4	240	25.5285	4.43701
Bb100200R	GO:0005515:Molecular Function:protein binding; IPR001680:WD40 repeat;IPR011046:WD40 repeat-like-containing domain;IPR017986:WD40-repeat-containing domain;IPR019775:WD40 repeat, conserved site;IPR019781:WD40 repeat, subgroup;IPR019782:WD40 repeat 2;	6.23	1	1	1	1	4.61027	6.23	1	1	321	36.0555	5.79541
	Sequence	# PSMs	# Proteins	# Protein Groups	Protein Group Accessions	Modifications	MH+ [Da]	A3	XCorr A3	Probability A3	A8	XCorr A8	Probability A8	A10	XCorr A10	Probability A10	# Missed Cleavages
	AGEQLANNAPLLSIPIEGPK	1	1	1	100200R_233310_eq		2032.11	High	4.61027	0							0
		Accession	Description	ΣCoverage	Σ# Proteins	Σ# Unique Peptides	Σ# Peptides	Σ# PSMs	Score A(3,8,10)	Coverage A(3,8,10)	# Peptides A(3,8,10)	# PSM A(3,8,10)	# AAs	MW [kDa]	calc. pI
		100200R_233310_eq	GO:0005515:Molecular Function:protein binding; IPR001680:WD40 repeat;IPR011046:WD40 repeat-like-containing domain;IPR017986:WD40-repeat-containing domain;IPR019775:WD40 repeat, conserved site;IPR019781:WD40 repeat, subgroup;IPR019782:WD40 repeat 2;	6.23	1	1	1	1	4.61027	6.23	1	1	321	36.0555	5.79541
Bb009120R	GO:0003676:Molecular Function:nucleic acid binding;GO:0003723:Molecular Function:RNA binding; IPR000504:RNA recognition motif domain;IPR002004:Polyadenylate-binding protein/Hyperplastic disc protein;IPR003954:RNA recognition motif domain, eukaryote;IPR006515:Polyadenylate binding protein, human types 1, 2, 3, 4;	6.2	1	3	3	3	9.93474	6.2	3	3	645	71.7978	8.85107
	Sequence	# PSMs	# Proteins	# Protein Groups	Protein Group Accessions	Modifications	MH+ [Da]	A3	XCorr A3	Probability A3	A8	XCorr A8	Probability A8	A10	XCorr A10	Probability A10	# Missed Cleavages
	EFSQFGTITSSK	1	1	1	009120R_241710_eq		1331.65	High	2.91246	0							0
		Accession	Description	ΣCoverage	Σ# Proteins	Σ# Unique Peptides	Σ# Peptides	Σ# PSMs	Score A(3,8,10)	Coverage A(3,8,10)	# Peptides A(3,8,10)	# PSM A(3,8,10)	# AAs	MW [kDa]	calc. pI
		009120R_241710_eq	GO:0003676:Molecular Function:nucleic acid binding;GO:0003723:Molecular Function:RNA binding; IPR000504:RNA recognition motif domain;IPR002004:Polyadenylate-binding protein/Hyperplastic disc protein;IPR003954:RNA recognition motif domain, eukaryote;IPR006515:Polyadenylate binding protein, human types 1, 2, 3, 4;	6.2	1	3	3	3	9.93474	6.2	3	3	645	71.7978	8.85107
	GFGFVSYEEPDSAGK	1	1	1	009120R_241710_eq		1589.71	High	2.90173	0							0
		Accession	Description	ΣCoverage	Σ# Proteins	Σ# Unique Peptides	Σ# Peptides	Σ# PSMs	Score A(3,8,10)	Coverage A(3,8,10)	# Peptides A(3,8,10)	# PSM A(3,8,10)	# AAs	MW [kDa]	calc. pI
		009120R_241710_eq	GO:0003676:Molecular Function:nucleic acid binding;GO:0003723:Molecular Function:RNA binding; IPR000504:RNA recognition motif domain;IPR002004:Polyadenylate-binding protein/Hyperplastic disc protein;IPR003954:RNA recognition motif domain, eukaryote;IPR006515:Polyadenylate binding protein, human types 1, 2, 3, 4;	6.2	1	3	3	3	9.93474	6.2	3	3	645	71.7978	8.85107
	NLDSTIDEEILRK	1	1	1	009120R_241710_eq		1545.81							High	4.12055	0	1
		Accession	Description	ΣCoverage	Σ# Proteins	Σ# Unique Peptides	Σ# Peptides	Σ# PSMs	Score A(3,8,10)	Coverage A(3,8,10)	# Peptides A(3,8,10)	# PSM A(3,8,10)	# AAs	MW [kDa]	calc. pI
		009120R_241710_eq	GO:0003676:Molecular Function:nucleic acid binding;GO:0003723:Molecular Function:RNA binding; IPR000504:RNA recognition motif domain;IPR002004:Polyadenylate-binding protein/Hyperplastic disc protein;IPR003954:RNA recognition motif domain, eukaryote;IPR006515:Polyadenylate binding protein, human types 1, 2, 3, 4;	6.2	1	3	3	3	9.93474	6.2	3	3	645	71.7978	8.85107
Bb006590R	IPR007327:Tumour protein D52;	6.03	1	1	1	2	6.87269	6.03	2	2	232	26.086	5.26221
	Sequence	# PSMs	# Proteins	# Protein Groups	Protein Group Accessions	Modifications	MH+ [Da]	A3	XCorr A3	Probability A3	A8	XCorr A8	Probability A8	A10	XCorr A10	Probability A10	# Missed Cleavages
	TAQASAAAWQSMSR	2	1	1	006590R_240690_eq		1465.68	High	4.57084	0	High	2.30185	0				0
		Accession	Description	ΣCoverage	Σ# Proteins	Σ# Unique Peptides	Σ# Peptides	Σ# PSMs	Score A(3,8,10)	Coverage A(3,8,10)	# Peptides A(3,8,10)	# PSM A(3,8,10)	# AAs	MW [kDa]	calc. pI
		006590R_240690_eq	IPR007327:Tumour protein D52;	6.03	1	1	1	2	6.87269	6.03	2	2	232	26.086	5.26221
Bb114670F	GO:0044237:Biological Process:cellular metabolic process;GO:0003824:Molecular Function:catalytic activity; IPR001509:NAD-dependent epimerase/dehydratase;	5.59	1	1	1	1	2.86761	5.59	1	1	340	38.5163	6.45557
	Sequence	# PSMs	# Proteins	# Protein Groups	Protein Group Accessions	Modifications	MH+ [Da]	A3	XCorr A3	Probability A3	A8	XCorr A8	Probability A8	A10	XCorr A10	Probability A10	# Missed Cleavages
	ILITGVQGQLGAPLAEELR	1	1	1	114670F_089030_eq		1978.13	High	2.86761	0							0
		Accession	Description	ΣCoverage	Σ# Proteins	Σ# Unique Peptides	Σ# Peptides	Σ# PSMs	Score A(3,8,10)	Coverage A(3,8,10)	# Peptides A(3,8,10)	# PSM A(3,8,10)	# AAs	MW [kDa]	calc. pI
		114670F_089030_eq	GO:0044237:Biological Process:cellular metabolic process;GO:0003824:Molecular Function:catalytic activity; IPR001509:NAD-dependent epimerase/dehydratase;	5.59	1	1	1	1	2.86761	5.59	1	1	340	38.5163	6.45557
Bb145090R	NULL	5.39	1	1	1	1	3.28604	5.39	1	1	241	27.5087	8.74854
	Sequence	# PSMs	# Proteins	# Protein Groups	Protein Group Accessions	Modifications	MH+ [Da]	A3	XCorr A3	Probability A3	A8	XCorr A8	Probability A8	A10	XCorr A10	Probability A10	# Missed Cleavages
	ANDVEIAIALLQR	1	1	1	145090R_190840_in		1425.8	High	3.28604	0							0
		Accession	Description	ΣCoverage	Σ# Proteins	Σ# Unique Peptides	Σ# Peptides	Σ# PSMs	Score A(3,8,10)	Coverage A(3,8,10)	# Peptides A(3,8,10)	# PSM A(3,8,10)	# AAs	MW [kDa]	calc. pI
		145090R_190840_in	NULL	5.39	1	1	1	1	3.28604	5.39	1	1	241	27.5087	8.74854
Bb054820R	GO:0005622:Cellular Component:intracellular;GO:0005840:Cellular Component:ribosome;GO:0006412:Biological Process:translation;GO:0003735:Molecular Function:structural constituent of ribosome; IPR001380:Ribosomal protein L13e;IPR018256:Ribosomal protein L13e, conserved site;	5.19	1	1	1	1	3.17416	5.19	1	1	212	24.4413	11.2827
	Sequence	# PSMs	# Proteins	# Protein Groups	Protein Group Accessions	Modifications	MH+ [Da]	A3	XCorr A3	Probability A3	A8	XCorr A8	Probability A8	A10	XCorr A10	Probability A10	# Missed Cleavages
	STESLQANVQR	1	1	1	054820R_271730_eq		1232.62	High	3.17416	0							0
		Accession	Description	ΣCoverage	Σ# Proteins	Σ# Unique Peptides	Σ# Peptides	Σ# PSMs	Score A(3,8,10)	Coverage A(3,8,10)	# Peptides A(3,8,10)	# PSM A(3,8,10)	# AAs	MW [kDa]	calc. pI
		054820R_271730_eq	GO:0005622:Cellular Component:intracellular;GO:0005840:Cellular Component:ribosome;GO:0006412:Biological Process:translation;GO:0003735:Molecular Function:structural constituent of ribosome; IPR001380:Ribosomal protein L13e;IPR018256:Ribosomal protein L13e, conserved site;	5.19	1	1	1	1	3.17416	5.19	1	1	212	24.4413	11.2827
Bb049870F	GO:0005622:Cellular Component:intracellular;GO:0007165:Biological Process:signal transduction;GO:0005634:Cellular Component:nucleus;GO:0006355:Biological Process:regulation of transcription, DNA-dependent;GO:0003677:Molecular Function:DNA binding;GO:0035556:Biological Process:intracellular signal transduction;GO:0005515:Molecular Function:protein binding;GO:0003700:Molecular Function:sequence-spe…	4.25	1	2	2	4	15.6561	4.25	4	4	1035	114.246	8.38232
	Sequence	# PSMs	# Proteins	# Protein Groups	Protein Group Accessions	Modifications	MH+ [Da]	A3	XCorr A3	Probability A3	A8	XCorr A8	Probability A8	A10	XCorr A10	Probability A10	# Missed Cleavages
	APSSLPAGVVMATPTGITSPQQLAEESAR	2	1	1	049870F_160330_in		2866.46	High	5.13109	0				High	4.91838	0	0
		Accession	Description	ΣCoverage	Σ# Proteins	Σ# Unique Peptides	Σ# Peptides	Σ# PSMs	Score A(3,8,10)	Coverage A(3,8,10)	# Peptides A(3,8,10)	# PSM A(3,8,10)	# AAs	MW [kDa]	calc. pI
		049870F_160330_in	GO:0005622:Cellular Component:intracellular;GO:0007165:Biological Process:signal transduction;GO:0005634:Cellular Component:nucleus;GO:0006355:Biological Process:regulation of transcription, DNA-dependent;GO:0003677:Molecular Function:DNA binding;GO:0035556:Biological Process:intracellular signal transduction;GO:0005515:Molecular Function:protein binding;GO:0003700:Molecular Function:sequence-spe…	4.25	1	2	2	4	15.6561	4.25	4	4	1035	114.246	8.38232
	ILNELSSAEAPGIAK	2	1	1	049870F_160330_in		1512.83	High	2.9883	0	High	2.61837	0				0
		Accession	Description	ΣCoverage	Σ# Proteins	Σ# Unique Peptides	Σ# Peptides	Σ# PSMs	Score A(3,8,10)	Coverage A(3,8,10)	# Peptides A(3,8,10)	# PSM A(3,8,10)	# AAs	MW [kDa]	calc. pI
		049870F_160330_in	GO:0005622:Cellular Component:intracellular;GO:0007165:Biological Process:signal transduction;GO:0005634:Cellular Component:nucleus;GO:0006355:Biological Process:regulation of transcription, DNA-dependent;GO:0003677:Molecular Function:DNA binding;GO:0035556:Biological Process:intracellular signal transduction;GO:0005515:Molecular Function:protein binding;GO:0003700:Molecular Function:sequence-spe…	4.25	1	2	2	4	15.6561	4.25	4	4	1035	114.246	8.38232
Bb163890F HMGB1-like	GO:0005634:Cellular Component:nucleus;GO:0003677:Molecular Function:DNA binding;GO:0005515:Molecular Function:protein binding; IPR000135:High mobility group, HMG1/HMG2, subgroup;IPR000910:High mobility group, HMG1/HMG2;IPR009071:High mobility group, superfamily;	4.08	1	1	1	1	3.5072	4.08	1	1	417	44.9826	6.32861
	Sequence	# PSMs	# Proteins	# Protein Groups	Protein Group Accessions	Modifications	MH+ [Da]	A3	XCorr A3	Probability A3	A8	XCorr A8	Probability A8	A10	XCorr A10	Probability A10	# Missed Cleavages
	AAAAATQEPTPAATAPK	1	1	1	163890F_079450_eq		1566.81	High	3.5072	0							0
		Accession	Description	ΣCoverage	Σ# Proteins	Σ# Unique Peptides	Σ# Peptides	Σ# PSMs	Score A(3,8,10)	Coverage A(3,8,10)	# Peptides A(3,8,10)	# PSM A(3,8,10)	# AAs	MW [kDa]	calc. pI
		163890F_079450_eq	GO:0005634:Cellular Component:nucleus;GO:0003677:Molecular Function:DNA binding;GO:0005515:Molecular Function:protein binding; IPR000135:High mobility group, HMG1/HMG2, subgroup;IPR000910:High mobility group, HMG1/HMG2;IPR009071:High mobility group, superfamily;	4.08	1	1	1	1	3.5072	4.08	1	1	417	44.9826	6.32861
Bb078970F Jun-like transcription factor	GO:0005634:Cellular Component:nucleus;GO:0006355:Biological Process:regulation of transcription, DNA-dependent;GO:0003700:Molecular Function:sequence-specific DNA binding transcription factor activity;GO:0003677:Molecular Function:DNA binding;GO:0043565:Molecular Function:sequence-specific DNA binding;GO:0046983:Molecular Function:protein dimerization activity; IPR002112:Transcription factor Jun;…	3.65	1	1	1	2	5.73577	3.65	2	2	384	42.1561	8.44092
	Sequence	# PSMs	# Proteins	# Protein Groups	Protein Group Accessions	Modifications	MH+ [Da]	A3	XCorr A3	Probability A3	A8	XCorr A8	Probability A8	A10	XCorr A10	Probability A10	# Missed Cleavages
	TQNTDLSTTANQLR	2	1	1	078970F_165320_eq		1562.78	High	3.41763	0	High	2.31815	0				0
		Accession	Description	ΣCoverage	Σ# Proteins	Σ# Unique Peptides	Σ# Peptides	Σ# PSMs	Score A(3,8,10)	Coverage A(3,8,10)	# Peptides A(3,8,10)	# PSM A(3,8,10)	# AAs	MW [kDa]	calc. pI
		078970F_165320_eq	GO:0005634:Cellular Component:nucleus;GO:0006355:Biological Process:regulation of transcription, DNA-dependent;GO:0003700:Molecular Function:sequence-specific DNA binding transcription factor activity;GO:0003677:Molecular Function:DNA binding;GO:0043565:Molecular Function:sequence-specific DNA binding;GO:0046983:Molecular Function:protein dimerization activity; IPR002112:Transcription factor Jun;…	3.65	1	1	1	2	5.73577	3.65	2	2	384	42.1561	8.44092
Bb090400F	GO:0003676:Molecular Function:nucleic acid binding; IPR000504:RNA recognition motif domain;	3.27	2	1	1	1	3.80448	3.27	1	1	367	40.5297	9.20264
	Sequence	# PSMs	# Proteins	# Protein Groups	Protein Group Accessions	Modifications	MH+ [Da]	A3	XCorr A3	Probability A3	A8	XCorr A8	Probability A8	A10	XCorr A10	Probability A10	# Missed Cleavages
	LFVSNLPFTVTK	1	2	1	090400F_073930_eq		1365.78	High	3.80448	0							0
		Accession	Description	ΣCoverage	Σ# Proteins	Σ# Unique Peptides	Σ# Peptides	Σ# PSMs	Score A(3,8,10)	Coverage A(3,8,10)	# Peptides A(3,8,10)	# PSM A(3,8,10)	# AAs	MW [kDa]	calc. pI
		090400F_073930_eq	GO:0003676:Molecular Function:nucleic acid binding; IPR000504:RNA recognition motif domain;	3.27	2	1	1	1	3.80448	3.27	1	1	367	40.5297	9.20264
Bb259180R	GO:0005198:Molecular Function:structural molecule activity; IPR001664:Intermediate filament protein;IPR016044:Filament;IPR018039:Intermediate filament protein, conserved site;	3.24	1	2	2	2	5.40411	3.24	2	2	925	105.228	4.34814
	Sequence	# PSMs	# Proteins	# Protein Groups	Protein Group Accessions	Modifications	MH+ [Da]	A3	XCorr A3	Probability A3	A8	XCorr A8	Probability A8	A10	XCorr A10	Probability A10	# Missed Cleavages
	NAALEGSLSDLEGR	1	1	1	259180R_299590_eq		1431.71	High	3.32299	0							0
		Accession	Description	ΣCoverage	Σ# Proteins	Σ# Unique Peptides	Σ# Peptides	Σ# PSMs	Score A(3,8,10)	Coverage A(3,8,10)	# Peptides A(3,8,10)	# PSM A(3,8,10)	# AAs	MW [kDa]	calc. pI
		259180R_299590_eq	GO:0005198:Molecular Function:structural molecule activity; IPR001664:Intermediate filament protein;IPR016044:Filament;IPR018039:Intermediate filament protein, conserved site;	3.24	1	2	2	2	5.40411	3.24	2	2	925	105.228	4.34814
	APTTFAPGPDLTEALR	1	1	1	259180R_299590_eq		1656.86				High	2.08112	0				0
		Accession	Description	ΣCoverage	Σ# Proteins	Σ# Unique Peptides	Σ# Peptides	Σ# PSMs	Score A(3,8,10)	Coverage A(3,8,10)	# Peptides A(3,8,10)	# PSM A(3,8,10)	# AAs	MW [kDa]	calc. pI
		259180R_299590_eq	GO:0005198:Molecular Function:structural molecule activity; IPR001664:Intermediate filament protein;IPR016044:Filament;IPR018039:Intermediate filament protein, conserved site;	3.24	1	2	2	2	5.40411	3.24	2	2	925	105.228	4.34814
Bb152700F	GO:0003676:Molecular Function:nucleic acid binding;GO:0005634:Cellular Component:nucleus;GO:0006260:Biological Process:DNA replication;GO:0003677:Molecular Function:DNA binding; IPR004365:Nucleic acid binding, OB-fold, tRNA/helicase-type;IPR004591:Replication factor-a protein 1 Rpa1;IPR007199:Replication factor-A protein 1, N-terminal;IPR013955:Replication factor A, C-terminal;IPR016027:Nucleic a…	3.11	1	1	1	1	3.98656	3.11	1	1	610	67.0491	7.82568
	Sequence	# PSMs	# Proteins	# Protein Groups	Protein Group Accessions	Modifications	MH+ [Da]	A3	XCorr A3	Probability A3	A8	XCorr A8	Probability A8	A10	XCorr A10	Probability A10	# Missed Cleavages
	QVIDENLGTGEKPDYFSTK	1	1	1	152700F_060300_eq		2141.04							High	3.98656	0	0
		Accession	Description	ΣCoverage	Σ# Proteins	Σ# Unique Peptides	Σ# Peptides	Σ# PSMs	Score A(3,8,10)	Coverage A(3,8,10)	# Peptides A(3,8,10)	# PSM A(3,8,10)	# AAs	MW [kDa]	calc. pI
		152700F_060300_eq	GO:0003676:Molecular Function:nucleic acid binding;GO:0005634:Cellular Component:nucleus;GO:0006260:Biological Process:DNA replication;GO:0003677:Molecular Function:DNA binding; IPR004365:Nucleic acid binding, OB-fold, tRNA/helicase-type;IPR004591:Replication factor-a protein 1 Rpa1;IPR007199:Replication factor-A protein 1, N-terminal;IPR013955:Replication factor A, C-terminal;IPR016027:Nucleic a…	3.11	1	1	1	1	3.98656	3.11	1	1	610	67.0491	7.82568
Bb254260F	GO:0005515:Molecular Function:protein binding;GO:0008270:Molecular Function:zinc ion binding;GO:0003723:Molecular Function:RNA binding; IPR001841:Zinc finger, RING-type;IPR004087:K Homology;IPR004088:K Homology, type 1;IPR018111:K Homology, type 1, subgroup;	3.01	1	1	1	1	5.24972	3.01	1	1	531	57.1349	7.51807
	Sequence	# PSMs	# Proteins	# Protein Groups	Protein Group Accessions	Modifications	MH+ [Da]	A3	XCorr A3	Probability A3	A8	XCorr A8	Probability A8	A10	XCorr A10	Probability A10	# Missed Cleavages
	TGGLIDPVGDPDDFHR	1	1	1	254260F_025040_eq		1710.81							High	5.24972	0	0
		Accession	Description	ΣCoverage	Σ# Proteins	Σ# Unique Peptides	Σ# Peptides	Σ# PSMs	Score A(3,8,10)	Coverage A(3,8,10)	# Peptides A(3,8,10)	# PSM A(3,8,10)	# AAs	MW [kDa]	calc. pI
		254260F_025040_eq	GO:0005515:Molecular Function:protein binding;GO:0008270:Molecular Function:zinc ion binding;GO:0003723:Molecular Function:RNA binding; IPR001841:Zinc finger, RING-type;IPR004087:K Homology;IPR004088:K Homology, type 1;IPR018111:K Homology, type 1, subgroup;	3.01	1	1	1	1	5.24972	3.01	1	1	531	57.1349	7.51807
Bb048940R	GO:0003676:Molecular Function:nucleic acid binding;GO:0003723:Molecular Function:RNA binding; IPR000504:RNA recognition motif domain;IPR004087:K Homology;IPR004088:K Homology, type 1;IPR018111:K Homology, type 1, subgroup;	2.87	1	1	1	2	8.81968	2.87	2	2	627	68.6784	8.89502
	Sequence	# PSMs	# Proteins	# Protein Groups	Protein Group Accessions	Modifications	MH+ [Da]	A3	XCorr A3	Probability A3	A8	XCorr A8	Probability A8	A10	XCorr A10	Probability A10	# Missed Cleavages
	KLVTQAQQQQQGQGPMQR	2	1	1	048940R_325000_eq		2054.06	High	4.16005	0				High	4.65962	0	1
		Accession	Description	ΣCoverage	Σ# Proteins	Σ# Unique Peptides	Σ# Peptides	Σ# PSMs	Score A(3,8,10)	Coverage A(3,8,10)	# Peptides A(3,8,10)	# PSM A(3,8,10)	# AAs	MW [kDa]	calc. pI
		048940R_325000_eq	GO:0003676:Molecular Function:nucleic acid binding;GO:0003723:Molecular Function:RNA binding; IPR000504:RNA recognition motif domain;IPR004087:K Homology;IPR004088:K Homology, type 1;IPR018111:K Homology, type 1, subgroup;	2.87	1	1	1	2	8.81968	2.87	2	2	627	68.6784	8.89502
Bb000490F	GO:0055114:Biological Process:oxidation-reduction process;GO:0008270:Molecular Function:zinc ion binding;GO:0016491:Molecular Function:oxidoreductase activity; IPR002085:Alcohol dehydrogenase superfamily, zinc-containing;IPR002364:Quinone oxidoreductase/zeta-crystallin, conserved site;IPR011032:GroES-like;IPR013149:Alcohol dehydrogenase, C-terminal;IPR013154:Alcohol dehydrogenase GroES-like;IPR02…	2.74	1	1	1	1	3.49143	2.74	1	1	548	59.255	5.021
	Sequence	# PSMs	# Proteins	# Protein Groups	Protein Group Accessions	Modifications	MH+ [Da]	A3	XCorr A3	Probability A3	A8	XCorr A8	Probability A8	A10	XCorr A10	Probability A10	# Missed Cleavages
	TVENVTVFGTASATK	1	1	1	000490F_039310_eq		1524.79	High	3.49143	0							0
		Accession	Description	ΣCoverage	Σ# Proteins	Σ# Unique Peptides	Σ# Peptides	Σ# PSMs	Score A(3,8,10)	Coverage A(3,8,10)	# Peptides A(3,8,10)	# PSM A(3,8,10)	# AAs	MW [kDa]	calc. pI
		000490F_039310_eq	GO:0055114:Biological Process:oxidation-reduction process;GO:0008270:Molecular Function:zinc ion binding;GO:0016491:Molecular Function:oxidoreductase activity; IPR002085:Alcohol dehydrogenase superfamily, zinc-containing;IPR002364:Quinone oxidoreductase/zeta-crystallin, conserved site;IPR011032:GroES-like;IPR013149:Alcohol dehydrogenase, C-terminal;IPR013154:Alcohol dehydrogenase GroES-like;IPR02…	2.74	1	1	1	1	3.49143	2.74	1	1	548	59.255	5.021
Bb041310F	GO:0003676:Molecular Function:nucleic acid binding;GO:0005622:Cellular Component:intracellular;GO:0008270:Molecular Function:zinc ion binding; IPR000504:RNA recognition motif domain;IPR001876:Zinc finger, RanBP2-type;	2.73	1	1	1	1	4.4913	2.73	1	1	550	54.5854	9.30518
	Sequence	# PSMs	# Proteins	# Protein Groups	Protein Group Accessions	Modifications	MH+ [Da]	A3	XCorr A3	Probability A3	A8	XCorr A8	Probability A8	A10	XCorr A10	Probability A10	# Missed Cleavages
	AAIDWFNDKDFLGQK	1	1	1	041310F_147720_eq		1767.87							High	4.4913	0	1
		Accession	Description	ΣCoverage	Σ# Proteins	Σ# Unique Peptides	Σ# Peptides	Σ# PSMs	Score A(3,8,10)	Coverage A(3,8,10)	# Peptides A(3,8,10)	# PSM A(3,8,10)	# AAs	MW [kDa]	calc. pI
		041310F_147720_eq	GO:0003676:Molecular Function:nucleic acid binding;GO:0005622:Cellular Component:intracellular;GO:0008270:Molecular Function:zinc ion binding; IPR000504:RNA recognition motif domain;IPR001876:Zinc finger, RanBP2-type;	2.73	1	1	1	1	4.4913	2.73	1	1	550	54.5854	9.30518
Bb141840R	GO:0003676:Molecular Function:nucleic acid binding;GO:0003723:Molecular Function:RNA binding; IPR000504:RNA recognition motif domain;IPR002343:Paraneoplastic encephalomyelitis antigen;IPR006548:Splicing factor ELAV/HuD;	2.47	1	1	1	2	5.46268	2.47	2	2	445	48.4887	9.21729
	Sequence	# PSMs	# Proteins	# Protein Groups	Protein Group Accessions	Modifications	MH+ [Da]	A3	XCorr A3	Probability A3	A8	XCorr A8	Probability A8	A10	XCorr A10	Probability A10	# Missed Cleavages
	ILFDPVTGQSR	2	1	1	141840R_209550_in		1232.66	High	3.50751	0	High	1.95517	0				0
		Accession	Description	ΣCoverage	Σ# Proteins	Σ# Unique Peptides	Σ# Peptides	Σ# PSMs	Score A(3,8,10)	Coverage A(3,8,10)	# Peptides A(3,8,10)	# PSM A(3,8,10)	# AAs	MW [kDa]	calc. pI
		141840R_209550_in	GO:0003676:Molecular Function:nucleic acid binding;GO:0003723:Molecular Function:RNA binding; IPR000504:RNA recognition motif domain;IPR002343:Paraneoplastic encephalomyelitis antigen;IPR006548:Splicing factor ELAV/HuD;	2.47	1	1	1	2	5.46268	2.47	2	2	445	48.4887	9.21729
Bb009610R	GO:0005634:Cellular Component:nucleus;GO:0006397:Biological Process:mRNA processing; IPR006568:PSP, proline-rich;IPR007180:Domain of unknown function DUF382;IPR008429:Cleft lip and palate transmembrane 1;	1.26	1	1	1	1	2.96885	1.26	1	1	1032	116.388	5.63037
	Sequence	# PSMs	# Proteins	# Protein Groups	Protein Group Accessions	Modifications	MH+ [Da]	A3	XCorr A3	Probability A3	A8	XCorr A8	Probability A8	A10	XCorr A10	Probability A10	# Missed Cleavages
	IALGMPVGPNANK	1	1	1	009610R_241920_in		1281.7	High	2.96885	0							0
		Accession	Description	ΣCoverage	Σ# Proteins	Σ# Unique Peptides	Σ# Peptides	Σ# PSMs	Score A(3,8,10)	Coverage A(3,8,10)	# Peptides A(3,8,10)	# PSM A(3,8,10)	# AAs	MW [kDa]	calc. pI
		009610R_241920_in	GO:0005634:Cellular Component:nucleus;GO:0006397:Biological Process:mRNA processing; IPR006568:PSP, proline-rich;IPR007180:Domain of unknown function DUF382;IPR008429:Cleft lip and palate transmembrane 1;	1.26	1	1	1	1	2.96885	1.26	1	1	1032	116.388	5.63037
Bb040550F	GO:0007155:Biological Process:cell adhesion;GO:0005515:Molecular Function:protein binding;GO:0005509:Molecular Function:calcium ion binding;GO:0016020:Cellular Component:membrane;GO:0007156:Biological Process:homophilic cell adhesion;GO:0005576:Cellular Component:extracellular region;GO:0005886:Cellular Component:plasma membrane; IPR000421:Coagulation factor 5/8 type, C-terminal;IPR000742:Epiderm…	0.98	1	1	1	3	4.03088	0.98	1	3	2743	302.763	4.60205
	Sequence	# PSMs	# Proteins	# Protein Groups	Protein Group Accessions	Modifications	MH+ [Da]	A3	XCorr A3	Probability A3	A8	XCorr A8	Probability A8	A10	XCorr A10	Probability A10	# Missed Cleavages
	TQINQTTIYDSRNDSTLLEFYIIVVDK	3	1	1	040550F_147320_in	T7(Phospho); T16(Phospho)	3349.59							High	4.03088	0	1
		Accession	Description	ΣCoverage	Σ# Proteins	Σ# Unique Peptides	Σ# Peptides	Σ# PSMs	Score A(3,8,10)	Coverage A(3,8,10)	# Peptides A(3,8,10)	# PSM A(3,8,10)	# AAs	MW [kDa]	calc. pI
		040550F_147320_in	GO:0007155:Biological Process:cell adhesion;GO:0005515:Molecular Function:protein binding;GO:0005509:Molecular Function:calcium ion binding;GO:0016020:Cellular Component:membrane;GO:0007156:Biological Process:homophilic cell adhesion;GO:0005576:Cellular Component:extracellular region;GO:0005886:Cellular Component:plasma membrane; IPR000421:Coagulation factor 5/8 type, C-terminal;IPR000742:Epiderm…	0.98	1	1	1	3	4.03088	0.98	1	3	2743	302.763	4.60205
Bb176400R	IPR008962:PapD-like;	0.44	1	1	1	1	3.16452	0.44	1	1	5197	575.776	5.93506
	Sequence	# PSMs	# Proteins	# Protein Groups	Protein Group Accessions	Modifications	MH+ [Da]	A3	XCorr A3	Probability A3	A8	XCorr A8	Probability A8	A10	XCorr A10	Probability A10	# Missed Cleavages
	EVPCKTGYTELLTVSNWLKHPQR	1	1	1	176400R_221070_eq	C4(Carbamidomethyl); S15(Phospho)	2836.38	High	3.16452	0							2
		Accession	Description	ΣCoverage	Σ# Proteins	Σ# Unique Peptides	Σ# Peptides	Σ# PSMs	Score A(3,8,10)	Coverage A(3,8,10)	# Peptides A(3,8,10)	# PSM A(3,8,10)	# AAs	MW [kDa]	calc. pI
		176400R_221070_eq	IPR008962:PapD-like;	0.44	1	1	1	1	3.16452	0.44	1	1	5197	575.776	5.93506
*Lancelet genes can be searched using listed ID at the website: http://mosas.sysu.edu.cn
